# Supplementary material for: Contribution to the study of the Afrotropical Pyraustinae Meyrick, 1890 (Lepidoptera, Crambidae): Taxonomic and distributional updates on five species with new country records
Source: Biodivers Data J. 2025 Jul 30;13:e161293. doi: 10.3897/BDJ.13.e161293 (PMC12329420; doi:10.3897/BDJ.13.e161293)
Supplement: XML Treatment for Psammotis haematidea [file BDJ.13.e161293-treatment1.xml]

<!DOCTYPE tp:taxon-treatment
  PUBLIC "-//TaxonX//DTD Taxonomic Treatment Publishing DTD v0 20100105//EN" "tax-treatment-NSO.dtd">
<tp:taxon-treatment xmlns:tp="http://www.plazi.org/taxpub"><tp:treatment-meta><mixed-citation publication-type="journal"><person-group><name><surname>Seizmair</surname><given-names>Michael</given-names></name><name><surname>Ishag</surname><given-names>Alrabea</given-names></name><name><surname>Al Dhafer</surname><given-names>Hathal Mohammed</given-names></name></person-group><article-title>Contribution to the study of the Afrotropical <tp:taxon-name><tp:taxon-name-part taxon-name-part-type="subfamily">Pyraustinae</tp:taxon-name-part></tp:taxon-name> Meyrick, 1890 (<tp:taxon-name><tp:taxon-name-part taxon-name-part-type="order">Lepidoptera</tp:taxon-name-part></tp:taxon-name>, <tp:taxon-name><tp:taxon-name-part taxon-name-part-type="family">Crambidae</tp:taxon-name-part></tp:taxon-name>): Taxonomic and distributional updates on five species with new country records</article-title><source>Biodivers Data J</source><day>30</day><month>07</month><year>2025</year><volume>13</volume><pub-id pub-id-type="doi">10.3897/BDJ.13.e161293</pub-id></mixed-citation></tp:treatment-meta><tp:nomenclature><tp:taxon-name>
            <object-id xmlns:xlink="http://www.w3.org/1999/xlink" content-type="arpha" xlink:type="simple">5806E187-5794-5ECD-9723-A7DE14659A78</object-id>
            <tp:taxon-name-part taxon-name-part-type="genus">Psammotis</tp:taxon-name-part>
            <tp:taxon-name-part taxon-name-part-type="species">haematidea</tp:taxon-name-part>
          </tp:taxon-name><tp:taxon-authority>(Hampson, 1913)</tp:taxon-authority><tp:nomenclature-citation-list><tp:nomenclature-citation><tp:taxon-name>
                <tp:taxon-name-part taxon-name-part-type="genus" reg="Psammotis"/>
                <tp:taxon-name-part taxon-name-part-type="species" reg="haematidea"/>
              </tp:taxon-name><comment><italic><tp:taxon-name><tp:taxon-name-part taxon-name-part-type="genus" reg="Pyrausta">Pyrausta</tp:taxon-name-part><tp:taxon-name-part taxon-name-part-type="species" reg="haematidea">haematidea</tp:taxon-name-part></tp:taxon-name></italic> Hampson, 1913. <xref ref-type="bibr" rid="B12975556">Hampson (1913b)</xref>: 31-32. Type locality: Tanzania, Ruaha R[iver]</comment></tp:nomenclature-citation></tp:nomenclature-citation-list></tp:nomenclature><tp:treatment-sec sec-type="materials"><title>Materials</title><list list-type="alpha-lower" list-content="occurrences"><list-item><p><bold>Type status:</bold> <named-content xmlns:xlink="http://www.w3.org/1999/xlink" content-type="dwc:typeStatus" xlink:type="simple">Other material</named-content>. <bold>Occurrence:</bold> catalogNumber: <named-content xmlns:xlink="http://www.w3.org/1999/xlink" content-type="dwc:catalogNumber" xlink:type="simple">♂24GP028</named-content>; recordedBy: <named-content xmlns:xlink="http://www.w3.org/1999/xlink" content-type="dwc:recordedBy" xlink:type="simple">M. Seizmair, A. Ishag</named-content>; individualCount: <named-content xmlns:xlink="http://www.w3.org/1999/xlink" content-type="dwc:individualCount" xlink:type="simple">1</named-content>; sex: <named-content xmlns:xlink="http://www.w3.org/1999/xlink" content-type="dwc:sex" xlink:type="simple">male</named-content>; lifeStage: <named-content xmlns:xlink="http://www.w3.org/1999/xlink" content-type="dwc:lifeStage" xlink:type="simple">adult</named-content>; disposition: <named-content xmlns:xlink="http://www.w3.org/1999/xlink" content-type="dwc:disposition" xlink:type="simple">CMS</named-content>; occurrenceID: <named-content xmlns:xlink="http://www.w3.org/1999/xlink" content-type="dwc:occurrenceID" xlink:type="simple">80000C12-B756-58A8-A7BB-F2A7705E326E</named-content>; <bold>Location:</bold> country: <named-content xmlns:xlink="http://www.w3.org/1999/xlink" content-type="dwc:country" xlink:type="simple">Saudi Arabia</named-content>; stateProvince: <named-content xmlns:xlink="http://www.w3.org/1999/xlink" content-type="dwc:stateProvince" xlink:type="simple">Jizan</named-content>; locality: <named-content xmlns:xlink="http://www.w3.org/1999/xlink" content-type="dwc:locality" xlink:type="simple">Fayfa Mts., Al Khashah</named-content>; verbatimElevation: <named-content xmlns:xlink="http://www.w3.org/1999/xlink" content-type="dwc:verbatimElevation" xlink:type="simple">640 m</named-content>; verbatimLatitude: <named-content xmlns:xlink="http://www.w3.org/1999/xlink" content-type="dwc:verbatimLatitude" xlink:type="simple">17°14' 30.3684"</named-content>; verbatimLongitude: <named-content xmlns:xlink="http://www.w3.org/1999/xlink" content-type="dwc:verbatimLongitude" xlink:type="simple">43° 3' 41.0178"</named-content>; <bold>Event:</bold> samplingEffort: <named-content xmlns:xlink="http://www.w3.org/1999/xlink" content-type="dwc:samplingEffort" xlink:type="simple">UV- Light</named-content>; eventDate: <named-content xmlns:xlink="http://www.w3.org/1999/xlink" content-type="dwc:eventDate" xlink:type="simple">10-XI-2023</named-content></p></list-item><list-item><p><bold>Type status:</bold> <named-content xmlns:xlink="http://www.w3.org/1999/xlink" content-type="dwc:typeStatus" xlink:type="simple">Other material</named-content>. <bold>Occurrence:</bold> catalogNumber: <named-content xmlns:xlink="http://www.w3.org/1999/xlink" content-type="dwc:catalogNumber" xlink:type="simple">♀24GP027</named-content>; recordedBy: <named-content xmlns:xlink="http://www.w3.org/1999/xlink" content-type="dwc:recordedBy" xlink:type="simple">M. Seizmair, A. Ishag</named-content>; individualCount: <named-content xmlns:xlink="http://www.w3.org/1999/xlink" content-type="dwc:individualCount" xlink:type="simple">1</named-content>; sex: <named-content xmlns:xlink="http://www.w3.org/1999/xlink" content-type="dwc:sex" xlink:type="simple">female</named-content>; lifeStage: <named-content xmlns:xlink="http://www.w3.org/1999/xlink" content-type="dwc:lifeStage" xlink:type="simple">adult</named-content>; disposition: <named-content xmlns:xlink="http://www.w3.org/1999/xlink" content-type="dwc:disposition" xlink:type="simple">CMS</named-content>; occurrenceID: <named-content xmlns:xlink="http://www.w3.org/1999/xlink" content-type="dwc:occurrenceID" xlink:type="simple">63A0C80B-282D-54F8-9142-561412D6ADCA</named-content>; <bold>Location:</bold> country: <named-content xmlns:xlink="http://www.w3.org/1999/xlink" content-type="dwc:country" xlink:type="simple">Saudi Arabia</named-content>; stateProvince: <named-content xmlns:xlink="http://www.w3.org/1999/xlink" content-type="dwc:stateProvince" xlink:type="simple">Jizan</named-content>; locality: <named-content xmlns:xlink="http://www.w3.org/1999/xlink" content-type="dwc:locality" xlink:type="simple">Fayfa Mts., Al Khashah</named-content>; verbatimElevation: <named-content xmlns:xlink="http://www.w3.org/1999/xlink" content-type="dwc:verbatimElevation" xlink:type="simple">640 m</named-content>; verbatimLatitude: <named-content xmlns:xlink="http://www.w3.org/1999/xlink" content-type="dwc:verbatimLatitude" xlink:type="simple">17°14' 30.3684"</named-content>; verbatimLongitude: <named-content xmlns:xlink="http://www.w3.org/1999/xlink" content-type="dwc:verbatimLongitude" xlink:type="simple">43° 3'41.0178"</named-content>; <bold>Event:</bold> samplingEffort: <named-content xmlns:xlink="http://www.w3.org/1999/xlink" content-type="dwc:samplingEffort" xlink:type="simple">UV- Light</named-content>; eventDate: <named-content xmlns:xlink="http://www.w3.org/1999/xlink" content-type="dwc:eventDate" xlink:type="simple">13-XI-2023</named-content></p></list-item><list-item><p><bold>Type status:</bold> <named-content xmlns:xlink="http://www.w3.org/1999/xlink" content-type="dwc:typeStatus" xlink:type="simple">Other material</named-content>. <bold>Occurrence:</bold> catalogNumber: <named-content xmlns:xlink="http://www.w3.org/1999/xlink" content-type="dwc:catalogNumber" xlink:type="simple">ABSRC1000599 (slide no ♂1854)</named-content>; recordedBy: <named-content xmlns:xlink="http://www.w3.org/1999/xlink" content-type="dwc:recordedBy" xlink:type="simple">K. Maes</named-content>; individualCount: <named-content xmlns:xlink="http://www.w3.org/1999/xlink" content-type="dwc:individualCount" xlink:type="simple">5</named-content>; sex: <named-content xmlns:xlink="http://www.w3.org/1999/xlink" content-type="dwc:sex" xlink:type="simple">male</named-content>; lifeStage: <named-content xmlns:xlink="http://www.w3.org/1999/xlink" content-type="dwc:lifeStage" xlink:type="simple">adult</named-content>; disposition: <named-content xmlns:xlink="http://www.w3.org/1999/xlink" content-type="dwc:disposition" xlink:type="simple">ABSCR</named-content>; otherCatalogNumbers: <named-content xmlns:xlink="http://www.w3.org/1999/xlink" content-type="dwc:otherCatalogNumbers" xlink:type="simple">ABSRC1000600 (slide no ♂1855), ABSRC1000683, ABSRC1004998, ABSRC1004999</named-content>; occurrenceID: <named-content xmlns:xlink="http://www.w3.org/1999/xlink" content-type="dwc:occurrenceID" xlink:type="simple">4D32E076-B86B-5077-9DAB-2FEA798452E6</named-content>; <bold>Location:</bold> country: <named-content xmlns:xlink="http://www.w3.org/1999/xlink" content-type="dwc:country" xlink:type="simple">Cameroon</named-content>; locality: <named-content xmlns:xlink="http://www.w3.org/1999/xlink" content-type="dwc:locality" xlink:type="simple">Center Region, Savannah-Rainforest edge, near Magong, SE of Yoko</named-content>; verbatimElevation: <named-content xmlns:xlink="http://www.w3.org/1999/xlink" content-type="dwc:verbatimElevation" xlink:type="simple">732 m</named-content>; verbatimLatitude: <named-content xmlns:xlink="http://www.w3.org/1999/xlink" content-type="dwc:verbatimLatitude" xlink:type="simple">N 05°23’38.5''</named-content>; verbatimLongitude: <named-content xmlns:xlink="http://www.w3.org/1999/xlink" content-type="dwc:verbatimLongitude" xlink:type="simple">012°30’48.4”</named-content>; <bold>Event:</bold> samplingEffort: <named-content xmlns:xlink="http://www.w3.org/1999/xlink" content-type="dwc:samplingEffort" xlink:type="simple">Black/MV lights</named-content>; eventDate: <named-content xmlns:xlink="http://www.w3.org/1999/xlink" content-type="dwc:eventDate" xlink:type="simple">04 -11-VI-2019</named-content></p></list-item><list-item><p><bold>Type status:</bold> <named-content xmlns:xlink="http://www.w3.org/1999/xlink" content-type="dwc:typeStatus" xlink:type="simple">Other material</named-content>. <bold>Occurrence:</bold> catalogNumber: <named-content xmlns:xlink="http://www.w3.org/1999/xlink" content-type="dwc:catalogNumber" xlink:type="simple">ABSRC1000653</named-content>; recordedBy: <named-content xmlns:xlink="http://www.w3.org/1999/xlink" content-type="dwc:recordedBy" xlink:type="simple">K. Maes</named-content>; individualCount: <named-content xmlns:xlink="http://www.w3.org/1999/xlink" content-type="dwc:individualCount" xlink:type="simple">8</named-content>; sex: <named-content xmlns:xlink="http://www.w3.org/1999/xlink" content-type="dwc:sex" xlink:type="simple">male</named-content>; lifeStage: <named-content xmlns:xlink="http://www.w3.org/1999/xlink" content-type="dwc:lifeStage" xlink:type="simple">adult</named-content>; disposition: <named-content xmlns:xlink="http://www.w3.org/1999/xlink" content-type="dwc:disposition" xlink:type="simple">ABSCR</named-content>; otherCatalogNumbers: <named-content xmlns:xlink="http://www.w3.org/1999/xlink" content-type="dwc:otherCatalogNumbers" xlink:type="simple">ABSRC1000654, ABSRC1000656 - ABSRC1000661</named-content>; occurrenceID: <named-content xmlns:xlink="http://www.w3.org/1999/xlink" content-type="dwc:occurrenceID" xlink:type="simple">77BC4A7C-BD96-530F-A0D9-40D8EBD06149</named-content>; <bold>Location:</bold> country: <named-content xmlns:xlink="http://www.w3.org/1999/xlink" content-type="dwc:country" xlink:type="simple">Cameroon</named-content>; locality: <named-content xmlns:xlink="http://www.w3.org/1999/xlink" content-type="dwc:locality" xlink:type="simple">Center Region, Savannah-Rainforest edge, near Magong, SE of Yoko</named-content>; verbatimElevation: <named-content xmlns:xlink="http://www.w3.org/1999/xlink" content-type="dwc:verbatimElevation" xlink:type="simple">732 m</named-content>; verbatimLatitude: <named-content xmlns:xlink="http://www.w3.org/1999/xlink" content-type="dwc:verbatimLatitude" xlink:type="simple">N 05°23’38.5''</named-content>; verbatimLongitude: <named-content xmlns:xlink="http://www.w3.org/1999/xlink" content-type="dwc:verbatimLongitude" xlink:type="simple">012°30’48.4”</named-content>; <bold>Event:</bold> samplingEffort: <named-content xmlns:xlink="http://www.w3.org/1999/xlink" content-type="dwc:samplingEffort" xlink:type="simple">Black/MV lights</named-content>; eventDate: <named-content xmlns:xlink="http://www.w3.org/1999/xlink" content-type="dwc:eventDate" xlink:type="simple">05 -11-VI-2019</named-content></p></list-item><list-item><p><bold>Type status:</bold> <named-content xmlns:xlink="http://www.w3.org/1999/xlink" content-type="dwc:typeStatus" xlink:type="simple">Other material</named-content>. <bold>Occurrence:</bold> catalogNumber: <named-content xmlns:xlink="http://www.w3.org/1999/xlink" content-type="dwc:catalogNumber" xlink:type="simple">ABSRC1005053</named-content>; recordedBy: <named-content xmlns:xlink="http://www.w3.org/1999/xlink" content-type="dwc:recordedBy" xlink:type="simple">K. Maes</named-content>; individualCount: <named-content xmlns:xlink="http://www.w3.org/1999/xlink" content-type="dwc:individualCount" xlink:type="simple">1</named-content>; sex: <named-content xmlns:xlink="http://www.w3.org/1999/xlink" content-type="dwc:sex" xlink:type="simple">male</named-content>; lifeStage: <named-content xmlns:xlink="http://www.w3.org/1999/xlink" content-type="dwc:lifeStage" xlink:type="simple">adult</named-content>; disposition: <named-content xmlns:xlink="http://www.w3.org/1999/xlink" content-type="dwc:disposition" xlink:type="simple">ABSCR</named-content>; occurrenceID: <named-content xmlns:xlink="http://www.w3.org/1999/xlink" content-type="dwc:occurrenceID" xlink:type="simple">0F79783F-1588-53AA-87B8-9D94170255D6</named-content>; <bold>Location:</bold> country: <named-content xmlns:xlink="http://www.w3.org/1999/xlink" content-type="dwc:country" xlink:type="simple">Cameroon</named-content>; locality: <named-content xmlns:xlink="http://www.w3.org/1999/xlink" content-type="dwc:locality" xlink:type="simple">Center Prov. Batchenga</named-content>; <bold>Event:</bold> eventDate: <named-content xmlns:xlink="http://www.w3.org/1999/xlink" content-type="dwc:eventDate" xlink:type="simple">19-VI-1993</named-content></p></list-item><list-item><p><bold>Type status:</bold> <named-content xmlns:xlink="http://www.w3.org/1999/xlink" content-type="dwc:typeStatus" xlink:type="simple">Other material</named-content>. <bold>Occurrence:</bold> catalogNumber: <named-content xmlns:xlink="http://www.w3.org/1999/xlink" content-type="dwc:catalogNumber" xlink:type="simple">ABSRC1005051</named-content>; recordedBy: <named-content xmlns:xlink="http://www.w3.org/1999/xlink" content-type="dwc:recordedBy" xlink:type="simple">K. Maes</named-content>; individualCount: <named-content xmlns:xlink="http://www.w3.org/1999/xlink" content-type="dwc:individualCount" xlink:type="simple">3</named-content>; sex: <named-content xmlns:xlink="http://www.w3.org/1999/xlink" content-type="dwc:sex" xlink:type="simple">male</named-content>; lifeStage: <named-content xmlns:xlink="http://www.w3.org/1999/xlink" content-type="dwc:lifeStage" xlink:type="simple">adult</named-content>; disposition: <named-content xmlns:xlink="http://www.w3.org/1999/xlink" content-type="dwc:disposition" xlink:type="simple">ABSCR</named-content>; otherCatalogNumbers: <named-content xmlns:xlink="http://www.w3.org/1999/xlink" content-type="dwc:otherCatalogNumbers" xlink:type="simple">ABSRC1005055, ABSRC1005062 (slide no ♂918)</named-content>; occurrenceID: <named-content xmlns:xlink="http://www.w3.org/1999/xlink" content-type="dwc:occurrenceID" xlink:type="simple">40E8B73C-993C-5D5C-88DB-001C57F87CC3</named-content>; <bold>Location:</bold> country: <named-content xmlns:xlink="http://www.w3.org/1999/xlink" content-type="dwc:country" xlink:type="simple">Kenya</named-content>; locality: <named-content xmlns:xlink="http://www.w3.org/1999/xlink" content-type="dwc:locality" xlink:type="simple">Rift Valley, Marich Pass Field Station area</named-content>; verbatimElevation: <named-content xmlns:xlink="http://www.w3.org/1999/xlink" content-type="dwc:verbatimElevation" xlink:type="simple">950 m</named-content>; verbatimLatitude: <named-content xmlns:xlink="http://www.w3.org/1999/xlink" content-type="dwc:verbatimLatitude" xlink:type="simple">01°32’14”</named-content>; verbatimLongitude: <named-content xmlns:xlink="http://www.w3.org/1999/xlink" content-type="dwc:verbatimLongitude" xlink:type="simple">35°27’26”</named-content>; <bold>Event:</bold> samplingEffort: <named-content xmlns:xlink="http://www.w3.org/1999/xlink" content-type="dwc:samplingEffort" xlink:type="simple">Mercury Vapor Light</named-content>; eventDate: <named-content xmlns:xlink="http://www.w3.org/1999/xlink" content-type="dwc:eventDate" xlink:type="simple">26- 29-VII-1999</named-content></p></list-item><list-item><p><bold>Type status:</bold> <named-content xmlns:xlink="http://www.w3.org/1999/xlink" content-type="dwc:typeStatus" xlink:type="simple">Other material</named-content>. <bold>Occurrence:</bold> catalogNumber: <named-content xmlns:xlink="http://www.w3.org/1999/xlink" content-type="dwc:catalogNumber" xlink:type="simple">ABSRC1005052</named-content>; recordedBy: <named-content xmlns:xlink="http://www.w3.org/1999/xlink" content-type="dwc:recordedBy" xlink:type="simple">K. Maes</named-content>; individualCount: <named-content xmlns:xlink="http://www.w3.org/1999/xlink" content-type="dwc:individualCount" xlink:type="simple">1</named-content>; sex: <named-content xmlns:xlink="http://www.w3.org/1999/xlink" content-type="dwc:sex" xlink:type="simple">male</named-content>; lifeStage: <named-content xmlns:xlink="http://www.w3.org/1999/xlink" content-type="dwc:lifeStage" xlink:type="simple">adult</named-content>; disposition: <named-content xmlns:xlink="http://www.w3.org/1999/xlink" content-type="dwc:disposition" xlink:type="simple">ABSCR</named-content>; occurrenceID: <named-content xmlns:xlink="http://www.w3.org/1999/xlink" content-type="dwc:occurrenceID" xlink:type="simple">FA118907-92E9-5485-93A3-6B241F9BE5E3</named-content>; <bold>Location:</bold> country: <named-content xmlns:xlink="http://www.w3.org/1999/xlink" content-type="dwc:country" xlink:type="simple">Kenya</named-content>; locality: <named-content xmlns:xlink="http://www.w3.org/1999/xlink" content-type="dwc:locality" xlink:type="simple">Eastern, Meru N.P. Bwatherongi Camp Site</named-content>; verbatimElevation: <named-content xmlns:xlink="http://www.w3.org/1999/xlink" content-type="dwc:verbatimElevation" xlink:type="simple">600 m</named-content>; verbatimLatitude: <named-content xmlns:xlink="http://www.w3.org/1999/xlink" content-type="dwc:verbatimLatitude" xlink:type="simple">00°09’51.8”</named-content>; verbatimLongitude: <named-content xmlns:xlink="http://www.w3.org/1999/xlink" content-type="dwc:verbatimLongitude" xlink:type="simple">38°12’32.3”</named-content>; <bold>Event:</bold> samplingEffort: <named-content xmlns:xlink="http://www.w3.org/1999/xlink" content-type="dwc:samplingEffort" xlink:type="simple">Black/MV lights</named-content>; eventDate: <named-content xmlns:xlink="http://www.w3.org/1999/xlink" content-type="dwc:eventDate" xlink:type="simple">04-XII-2002</named-content></p></list-item><list-item><p><bold>Type status:</bold> <named-content xmlns:xlink="http://www.w3.org/1999/xlink" content-type="dwc:typeStatus" xlink:type="simple">Other material</named-content>. <bold>Occurrence:</bold> catalogNumber: <named-content xmlns:xlink="http://www.w3.org/1999/xlink" content-type="dwc:catalogNumber" xlink:type="simple">ABSRC1005054</named-content>; recordedBy: <named-content xmlns:xlink="http://www.w3.org/1999/xlink" content-type="dwc:recordedBy" xlink:type="simple">K. Maes</named-content>; individualCount: <named-content xmlns:xlink="http://www.w3.org/1999/xlink" content-type="dwc:individualCount" xlink:type="simple">5</named-content>; sex: <named-content xmlns:xlink="http://www.w3.org/1999/xlink" content-type="dwc:sex" xlink:type="simple">male</named-content>; lifeStage: <named-content xmlns:xlink="http://www.w3.org/1999/xlink" content-type="dwc:lifeStage" xlink:type="simple">adult</named-content>; disposition: <named-content xmlns:xlink="http://www.w3.org/1999/xlink" content-type="dwc:disposition" xlink:type="simple">ABSCR</named-content>; otherCatalogNumbers: <named-content xmlns:xlink="http://www.w3.org/1999/xlink" content-type="dwc:otherCatalogNumbers" xlink:type="simple">ABSRC1005058, ABSRC1005059, ABSRC1005060, ABSRC1005061 (slide no ♂1438)</named-content>; occurrenceID: <named-content xmlns:xlink="http://www.w3.org/1999/xlink" content-type="dwc:occurrenceID" xlink:type="simple">7A95F11A-C6EC-54F3-94B6-C7A52C171DFF</named-content>; <bold>Location:</bold> country: <named-content xmlns:xlink="http://www.w3.org/1999/xlink" content-type="dwc:country" xlink:type="simple">Kenya</named-content>; locality: <named-content xmlns:xlink="http://www.w3.org/1999/xlink" content-type="dwc:locality" xlink:type="simple">Kakamega Rainforest Edge “Quarry”</named-content>; verbatimElevation: <named-content xmlns:xlink="http://www.w3.org/1999/xlink" content-type="dwc:verbatimElevation" xlink:type="simple">1800 m</named-content>; verbatimLatitude: <named-content xmlns:xlink="http://www.w3.org/1999/xlink" content-type="dwc:verbatimLatitude" xlink:type="simple">0° 10' 12"</named-content>; verbatimLongitude: <named-content xmlns:xlink="http://www.w3.org/1999/xlink" content-type="dwc:verbatimLongitude" xlink:type="simple">34° 28' 11.9994"</named-content>; <bold>Event:</bold> samplingEffort: <named-content xmlns:xlink="http://www.w3.org/1999/xlink" content-type="dwc:samplingEffort" xlink:type="simple">Mercury Vapor Light</named-content>; eventDate: <named-content xmlns:xlink="http://www.w3.org/1999/xlink" content-type="dwc:eventDate" xlink:type="simple">07-V-1997</named-content></p></list-item><list-item><p><bold>Type status:</bold> <named-content xmlns:xlink="http://www.w3.org/1999/xlink" content-type="dwc:typeStatus" xlink:type="simple">Other material</named-content>. <bold>Occurrence:</bold> catalogNumber: <named-content xmlns:xlink="http://www.w3.org/1999/xlink" content-type="dwc:catalogNumber" xlink:type="simple">ABSRC1005056</named-content>; recordedBy: <named-content xmlns:xlink="http://www.w3.org/1999/xlink" content-type="dwc:recordedBy" xlink:type="simple">K. Maes</named-content>; individualCount: <named-content xmlns:xlink="http://www.w3.org/1999/xlink" content-type="dwc:individualCount" xlink:type="simple">5</named-content>; sex: <named-content xmlns:xlink="http://www.w3.org/1999/xlink" content-type="dwc:sex" xlink:type="simple">male, female</named-content>; lifeStage: <named-content xmlns:xlink="http://www.w3.org/1999/xlink" content-type="dwc:lifeStage" xlink:type="simple">adult</named-content>; disposition: <named-content xmlns:xlink="http://www.w3.org/1999/xlink" content-type="dwc:disposition" xlink:type="simple">ABSCR</named-content>; otherCatalogNumbers: <named-content xmlns:xlink="http://www.w3.org/1999/xlink" content-type="dwc:otherCatalogNumbers" xlink:type="simple">ABSRC1005057, ABSRC1005064, ABSRC1005065, ABSRC1005066</named-content>; occurrenceID: <named-content xmlns:xlink="http://www.w3.org/1999/xlink" content-type="dwc:occurrenceID" xlink:type="simple">DAC3EB3E-0FD7-55EF-9A88-2F01E28993B4</named-content>; <bold>Location:</bold> country: <named-content xmlns:xlink="http://www.w3.org/1999/xlink" content-type="dwc:country" xlink:type="simple">Kenya</named-content>; locality: <named-content xmlns:xlink="http://www.w3.org/1999/xlink" content-type="dwc:locality" xlink:type="simple">Rift Valley, Samburu Nat.Res.near Uaso Nyiro river, Intrepid Camp</named-content>; verbatimElevation: <named-content xmlns:xlink="http://www.w3.org/1999/xlink" content-type="dwc:verbatimElevation" xlink:type="simple">910 m</named-content>; verbatimLatitude: <named-content xmlns:xlink="http://www.w3.org/1999/xlink" content-type="dwc:verbatimLatitude" xlink:type="simple">0°34’34,8”</named-content>; verbatimLongitude: <named-content xmlns:xlink="http://www.w3.org/1999/xlink" content-type="dwc:verbatimLongitude" xlink:type="simple">37°39’36”</named-content>; <bold>Event:</bold> samplingEffort: <named-content xmlns:xlink="http://www.w3.org/1999/xlink" content-type="dwc:samplingEffort" xlink:type="simple">Black/MV lights</named-content>; eventDate: <named-content xmlns:xlink="http://www.w3.org/1999/xlink" content-type="dwc:eventDate" xlink:type="simple">13-14-XII-2002</named-content></p></list-item><list-item><p><bold>Type status:</bold> <named-content xmlns:xlink="http://www.w3.org/1999/xlink" content-type="dwc:typeStatus" xlink:type="simple">Other material</named-content>. <bold>Occurrence:</bold> catalogNumber: <named-content xmlns:xlink="http://www.w3.org/1999/xlink" content-type="dwc:catalogNumber" xlink:type="simple">ABSRC1005063 (slide no ♀919)</named-content>; recordedBy: <named-content xmlns:xlink="http://www.w3.org/1999/xlink" content-type="dwc:recordedBy" xlink:type="simple">K. Maes</named-content>; individualCount: <named-content xmlns:xlink="http://www.w3.org/1999/xlink" content-type="dwc:individualCount" xlink:type="simple">1</named-content>; sex: <named-content xmlns:xlink="http://www.w3.org/1999/xlink" content-type="dwc:sex" xlink:type="simple">female</named-content>; lifeStage: <named-content xmlns:xlink="http://www.w3.org/1999/xlink" content-type="dwc:lifeStage" xlink:type="simple">adult</named-content>; disposition: <named-content xmlns:xlink="http://www.w3.org/1999/xlink" content-type="dwc:disposition" xlink:type="simple">ABSCR</named-content>; occurrenceID: <named-content xmlns:xlink="http://www.w3.org/1999/xlink" content-type="dwc:occurrenceID" xlink:type="simple">CBFB12C9-E8DD-5DB1-A759-19496959549C</named-content>; <bold>Location:</bold> country: <named-content xmlns:xlink="http://www.w3.org/1999/xlink" content-type="dwc:country" xlink:type="simple">Kenya</named-content>; locality: <named-content xmlns:xlink="http://www.w3.org/1999/xlink" content-type="dwc:locality" xlink:type="simple">Coast, Rukinga Ranch, Sagana Dam</named-content>; verbatimElevation: <named-content xmlns:xlink="http://www.w3.org/1999/xlink" content-type="dwc:verbatimElevation" xlink:type="simple">462 m</named-content>; verbatimLatitude: <named-content xmlns:xlink="http://www.w3.org/1999/xlink" content-type="dwc:verbatimLatitude" xlink:type="simple">03°51’09.6”</named-content>; verbatimLongitude: <named-content xmlns:xlink="http://www.w3.org/1999/xlink" content-type="dwc:verbatimLongitude" xlink:type="simple">38°50’39.7”</named-content>; <bold>Event:</bold> samplingEffort: <named-content xmlns:xlink="http://www.w3.org/1999/xlink" content-type="dwc:samplingEffort" xlink:type="simple">Black/MV lights</named-content>; eventDate: <named-content xmlns:xlink="http://www.w3.org/1999/xlink" content-type="dwc:eventDate" xlink:type="simple">30-XII-2000</named-content></p></list-item></list></tp:treatment-sec><tp:treatment-sec sec-type="Description"><title>Description</title><sec sec-type="External characters"><title>External characters</title><p><bold>Re-description</bold>- Wing span: 10.0 mm (male, n = 1), 10.7 mm (female, n = 1), fore-wing length: 5.2 mm (male, n = 1), 6.3 mm (female, n = 1). <underline>Head:</underline> Antenna yellowish in the flagellum, greyish-white in the ciliae in both sexes. Vertex and frons with reddish and yellowish scales. Labial palpus with an extended patch of elongate shining white scales ventrally in the first segment, scaling of the second and third segments brownish-yellowish interspersed with greyish and reddish scales, length relative to the diameter of the eye 1.7 (n = 1, male). Maxillary palpus obliquely upturned, with brownish-yellowish scaling, length relative to the length of the labial palpus 0.2 (n = 1, male). <underline>Thorax:</underline> Scaling of the dorsum reddish-brown interspersed with yellowish scales, scaling of the venter greyish-white in both sexes. Fore-wing upper side ground reddish, antemedial, postmedial and subterminal lines yellow. Postmedial line with a right-angled inward turn at CuA1, then running upwards towards the cell, with another right-angled turn at CuA1 towards the anal border. Subterminal line developing from the costa, interrupted at R5, continuing strongly tapered at CuA1 and terminating at the anal border. Costa with yellow scales between the medial area and the apex. Fringe yellow, long-scaled. Hind-wing ground concolorous with the fore-wing ground. Postmedial line concolorous with the fore-wing postmedial line, strongly broadened, w-shaped. Fringe yellow, with elongate reddish scales at the anal border. There are no intersexual differences in the wing maculation. Legs greyish-brown in the femur, greyish-white in the tibia. <underline>Abdomen:</underline> Dorsum with reddish scaling, in the male with a yellowish-grey anal tuft, venter greyish-white (<xref ref-type="bibr" rid="B12975556">Hampson (1913b)</xref>, Figs <xref ref-type="fig" rid="F13364706">1</xref><xref ref-type="fig" rid="F13364711">a</xref>, <xref ref-type="fig" rid="F12992089">2</xref><xref ref-type="fig" rid="F12992094">a</xref>).</p></sec><sec sec-type="Male genitalia"><title>Male genitalia</title><p>Uncus 1.8 times longer than wide (n = 1), apex pointed, with very short chaetae dorso-laterally, ventrally with two overlapping flanges of rhomboid shape and with anteriad-directed process. Transtilla widely separated, transtillum inferior well developed. Valva strongly broadened in the anterior half, posteriorly constricted, apex medially rounded, costa and ventral border parallel, basal costa inflated, base of the editum anteriorly thumb-shaped, posteriorly bifid with acuminate ends, sella with a posterior cup-shaped extension, anterior end hook-shaped. Sacculus post-basally dilated, with a sclerotised dorsal ridge. Arms of the juxta slender, strongly elongated, acuminate, length of the split relative to the total length 0.6. Vinculum u-shaped, short, 1.8 times wider than long (n = 1). Phallus cylindrical, constant in width. Vesica with two spiculose patches and one thorn-shaped, slightly curved cornutus (Figs <xref ref-type="fig" rid="F13229901">3</xref><xref ref-type="fig" rid="F13229906">a</xref>, <xref ref-type="fig" rid="F13229910">4</xref><xref ref-type="fig" rid="F13229915">a</xref>).</p></sec><sec sec-type="Female genitalia"><title>Female genitalia</title><p>Length of the posterior apophysis relative to the anterior apophysis 0.7 (n = 1). Anterior apophysis with a subtriangular-shaped medial projection. Posterior ductus bursae sclerotised. Colliculum short. Antrum sclerotised, elongated. Rhomboid signum with longitudinal and transversal sclerites, ratio length of longitudinal/length of transversal axis 0.6 (n = 1), lateral processes short, rounded. Bursa with further sclerotisation at the appendix (Fig. <xref ref-type="fig" rid="F13364688">5</xref><xref ref-type="fig" rid="F13364693">a</xref>).</p></sec></tp:treatment-sec><tp:treatment-sec sec-type="Diagnosis"><title>Diagnosis</title><p>The species is externally easily differentiated from the other congeners by the presence of an angulated yellowish postmedial line in the fore-wing and by the presence of a wedge-shaped hind-wing postmedial line. The items in the wing maculation as mentioned in the re-description above are in conformance with the original description in <xref ref-type="bibr" rid="B12975556">Hampson (1913b)</xref>. From the externally closest <italic><tp:taxon-name><tp:taxon-name-part taxon-name-part-type="genus" reg="Psammotis">Psammotis</tp:taxon-name-part><tp:taxon-name-part taxon-name-part-type="species" reg="rubrilinearis">rubrilinearis</tp:taxon-name-part></tp:taxon-name></italic> Seizmair, 2023, the species is furthermore differentiated in the male genitalia by the presence of a pair of processed flanges in the uncus, by the shape of the editum basis with a posterior bifurcation, by the shape of the sella, the anterior end of which is curved towards the ventral border of the valva and by the elongated arms of the bifid juxta.</p></tp:treatment-sec><tp:treatment-sec sec-type="Distribution"><title>Distribution</title><p>Afrotropical. To date only known from the type locality in Tanzania (<xref ref-type="bibr" rid="B12975510">De Prins and De Prins 2025</xref>). <bold>New to the Arabian Peninsula, to Cameroon and to Kenya.</bold></p></tp:treatment-sec><tp:treatment-sec><!--Section generated to contain objects referenced in tp:taxon-treatment.--><fig-group id="F13364706" position="float" orientation="portrait"><caption><p>External characters, adults, dorsal views, scale bars = 5 mm:</p></caption><fig id="F13364711" position="float" orientation="portrait"><object-id xmlns:xlink="http://www.w3.org/1999/xlink" content-type="arpha" xlink:type="simple">D9B0362D-8156-5FE6-B5B3-EEDC8031CF96</object-id><object-id xmlns:xlink="http://www.w3.org/1999/xlink" content-type="doi" xlink:type="simple">10.3897/BDJ.13.e161293.figure1a</object-id><label>Figure 1a.</label><caption><p><italic><tp:taxon-name><tp:taxon-name-part taxon-name-part-type="genus" reg="Psammotis">P.</tp:taxon-name-part><tp:taxon-name-part taxon-name-part-type="species" reg="haematidea">haematidea</tp:taxon-name-part></tp:taxon-name></italic>, slide no. 24GP028;</p></caption><graphic xmlns:xlink="http://www.w3.org/1999/xlink" xlink:href="bdj-13-e161293-g001_a.jpg" xlink:type="simple" position="float" orientation="portrait" id="oo_1371632.jpg"><uri content-type="original_file" xlink:type="simple">https://binary.pensoft.net/fig/1371632</uri></graphic></fig><fig id="F13364712" position="float" orientation="portrait"><object-id xmlns:xlink="http://www.w3.org/1999/xlink" content-type="arpha" xlink:type="simple">770C8777-BDFC-5FD9-80B1-AB3190ED3A5A</object-id><object-id xmlns:xlink="http://www.w3.org/1999/xlink" content-type="doi" xlink:type="simple">10.3897/BDJ.13.e161293.figure1b</object-id><label>Figure 1b.</label><caption><p><italic><tp:taxon-name><tp:taxon-name-part taxon-name-part-type="genus" reg="Ecpyrrhorrhoe">E.</tp:taxon-name-part><tp:taxon-name-part taxon-name-part-type="species" reg="diatoma">diatoma</tp:taxon-name-part></tp:taxon-name></italic>, slide no. 24GP032;</p></caption><graphic xmlns:xlink="http://www.w3.org/1999/xlink" xlink:href="bdj-13-e161293-g001_b.jpg" xlink:type="simple" position="float" orientation="portrait" id="oo_1371630.jpg"><uri content-type="original_file" xlink:type="simple">https://binary.pensoft.net/fig/1371630</uri></graphic></fig><fig id="F13364713" position="float" orientation="portrait"><object-id xmlns:xlink="http://www.w3.org/1999/xlink" content-type="arpha" xlink:type="simple">464E8FDB-BAAC-5457-B42C-A55E7FBB4871</object-id><object-id xmlns:xlink="http://www.w3.org/1999/xlink" content-type="doi" xlink:type="simple">10.3897/BDJ.13.e161293.figure1c</object-id><label>Figure 1c.</label><caption><p><italic><tp:taxon-name><tp:taxon-name-part taxon-name-part-type="genus" reg="Euclasta">E.</tp:taxon-name-part><tp:taxon-name-part taxon-name-part-type="species" reg="varii">varii</tp:taxon-name-part></tp:taxon-name></italic>, slide no. 25KSMA001;</p></caption><graphic xmlns:xlink="http://www.w3.org/1999/xlink" xlink:href="bdj-13-e161293-g001_c.jpg" xlink:type="simple" position="float" orientation="portrait" id="oo_1371634.jpg"><uri content-type="original_file" xlink:type="simple">https://binary.pensoft.net/fig/1371634</uri></graphic></fig><fig id="F13364714" position="float" orientation="portrait"><object-id xmlns:xlink="http://www.w3.org/1999/xlink" content-type="arpha" xlink:type="simple">87044E86-9278-529C-A83D-5CF332493408</object-id><object-id xmlns:xlink="http://www.w3.org/1999/xlink" content-type="doi" xlink:type="simple">10.3897/BDJ.13.e161293.figure1d</object-id><label>Figure 1d.</label><caption><p><italic><tp:taxon-name><tp:taxon-name-part taxon-name-part-type="genus" reg="Euclasta">E.</tp:taxon-name-part><tp:taxon-name-part taxon-name-part-type="species" reg="warreni">warreni</tp:taxon-name-part></tp:taxon-name></italic>, slide no. 25GP004.</p></caption><graphic xmlns:xlink="http://www.w3.org/1999/xlink" xlink:href="bdj-13-e161293-g001_d.jpg" xlink:type="simple" position="float" orientation="portrait" id="oo_1371635.jpg"><uri content-type="original_file" xlink:type="simple">https://binary.pensoft.net/fig/1371635</uri></graphic></fig></fig-group><fig id="F13364711" position="float" orientation="portrait"><object-id xmlns:xlink="http://www.w3.org/1999/xlink" content-type="arpha" xlink:type="simple">D9B0362D-8156-5FE6-B5B3-EEDC8031CF96</object-id><object-id xmlns:xlink="http://www.w3.org/1999/xlink" content-type="doi" xlink:type="simple">10.3897/BDJ.13.e161293.figure1a</object-id><label>Figure 1a.</label><caption><p><italic><tp:taxon-name><tp:taxon-name-part taxon-name-part-type="genus" reg="Psammotis">P.</tp:taxon-name-part><tp:taxon-name-part taxon-name-part-type="species" reg="haematidea">haematidea</tp:taxon-name-part></tp:taxon-name></italic>, slide no. 24GP028;</p></caption><graphic xmlns:xlink="http://www.w3.org/1999/xlink" xlink:href="bdj-13-e161293-g001_a.jpg" xlink:type="simple" position="float" orientation="portrait" id="oo_1371632.jpg"><uri content-type="original_file" xlink:type="simple">https://binary.pensoft.net/fig/1371632</uri></graphic></fig><fig-group id="F12992089" position="float" orientation="portrait"><caption><p>External characters, head profiles. Scale bars = 1 mm:</p></caption><fig id="F12992094" position="float" orientation="portrait"><object-id xmlns:xlink="http://www.w3.org/1999/xlink" content-type="arpha" xlink:type="simple">D06FE970-7475-50B4-9276-0E3427F261D1</object-id><object-id xmlns:xlink="http://www.w3.org/1999/xlink" content-type="doi" xlink:type="simple">10.3897/BDJ.13.e161293.figure2a</object-id><label>Figure 2a.</label><caption><p><italic><tp:taxon-name><tp:taxon-name-part taxon-name-part-type="genus" reg="Psammotis">P.</tp:taxon-name-part><tp:taxon-name-part taxon-name-part-type="species" reg="haematidea">haematidea</tp:taxon-name-part></tp:taxon-name></italic>, slide no 24GP028;</p></caption><graphic xmlns:xlink="http://www.w3.org/1999/xlink" xlink:href="bdj-13-e161293-g002_a.jpg" xlink:type="simple" position="float" orientation="portrait" id="oo_1328717.jpg"><uri content-type="original_file" xlink:type="simple">https://binary.pensoft.net/fig/1328717</uri></graphic></fig><fig id="F12992095" position="float" orientation="portrait"><object-id xmlns:xlink="http://www.w3.org/1999/xlink" content-type="arpha" xlink:type="simple">E1D9E756-EC21-518E-A6BB-84CFA102CDED</object-id><object-id xmlns:xlink="http://www.w3.org/1999/xlink" content-type="doi" xlink:type="simple">10.3897/BDJ.13.e161293.figure2b</object-id><label>Figure 2b.</label><caption><p><italic><tp:taxon-name><tp:taxon-name-part taxon-name-part-type="genus" reg="Ecpyrrhorrhoe">E.</tp:taxon-name-part><tp:taxon-name-part taxon-name-part-type="species" reg="diatoma">diatoma</tp:taxon-name-part></tp:taxon-name></italic>, slide no. 24GP034.</p></caption><graphic xmlns:xlink="http://www.w3.org/1999/xlink" xlink:href="bdj-13-e161293-g002_b.jpg" xlink:type="simple" position="float" orientation="portrait" id="oo_1328718.jpg"><uri content-type="original_file" xlink:type="simple">https://binary.pensoft.net/fig/1328718</uri></graphic></fig></fig-group><fig id="F12992094" position="float" orientation="portrait"><object-id xmlns:xlink="http://www.w3.org/1999/xlink" content-type="arpha" xlink:type="simple">D06FE970-7475-50B4-9276-0E3427F261D1</object-id><object-id xmlns:xlink="http://www.w3.org/1999/xlink" content-type="doi" xlink:type="simple">10.3897/BDJ.13.e161293.figure2a</object-id><label>Figure 2a.</label><caption><p><italic><tp:taxon-name><tp:taxon-name-part taxon-name-part-type="genus" reg="Psammotis">P.</tp:taxon-name-part><tp:taxon-name-part taxon-name-part-type="species" reg="haematidea">haematidea</tp:taxon-name-part></tp:taxon-name></italic>, slide no 24GP028;</p></caption><graphic xmlns:xlink="http://www.w3.org/1999/xlink" xlink:href="bdj-13-e161293-g002_a.jpg" xlink:type="simple" position="float" orientation="portrait" id="oo_1328717.jpg"><uri content-type="original_file" xlink:type="simple">https://binary.pensoft.net/fig/1328717</uri></graphic></fig><fig-group id="F13229901" position="float" orientation="portrait"><caption><p>Internal characters, male genitalia capsule, phallus omitted. Scale bars = 1 mm:</p></caption><fig id="F13229906" position="float" orientation="portrait"><object-id xmlns:xlink="http://www.w3.org/1999/xlink" content-type="arpha" xlink:type="simple">461C69F4-1FA5-5CF8-A2AA-9D1062B18088</object-id><object-id xmlns:xlink="http://www.w3.org/1999/xlink" content-type="doi" xlink:type="simple">10.3897/BDJ.13.e161293.figure3a</object-id><label>Figure 3a.</label><caption><p><italic><tp:taxon-name><tp:taxon-name-part taxon-name-part-type="genus" reg="Psammotis">P.</tp:taxon-name-part><tp:taxon-name-part taxon-name-part-type="species" reg="haematidea">haematidea</tp:taxon-name-part></tp:taxon-name></italic>, slide no 24GP028, juxta omitted;</p></caption><graphic xmlns:xlink="http://www.w3.org/1999/xlink" xlink:href="bdj-13-e161293-g003_a.jpg" xlink:type="simple" position="float" orientation="portrait" id="oo_1376707.jpg"><uri content-type="original_file" xlink:type="simple">https://binary.pensoft.net/fig/1376707</uri></graphic></fig><fig id="F13229907" position="float" orientation="portrait"><object-id xmlns:xlink="http://www.w3.org/1999/xlink" content-type="arpha" xlink:type="simple">2C1F6711-9D04-5CCF-A0EF-A786EA6DA60B</object-id><object-id xmlns:xlink="http://www.w3.org/1999/xlink" content-type="doi" xlink:type="simple">10.3897/BDJ.13.e161293.figure3b</object-id><label>Figure 3b.</label><caption><p><italic><tp:taxon-name><tp:taxon-name-part taxon-name-part-type="genus" reg="Ecpyrrhorrhoe">E.</tp:taxon-name-part><tp:taxon-name-part taxon-name-part-type="species" reg="diatoma">diatoma</tp:taxon-name-part></tp:taxon-name></italic>, slide no 24GP034;</p></caption><graphic xmlns:xlink="http://www.w3.org/1999/xlink" xlink:href="bdj-13-e161293-g003_b.jpg" xlink:type="simple" position="float" orientation="portrait" id="oo_1376708.jpg"><uri content-type="original_file" xlink:type="simple">https://binary.pensoft.net/fig/1376708</uri></graphic></fig><fig id="F13229908" position="float" orientation="portrait"><object-id xmlns:xlink="http://www.w3.org/1999/xlink" content-type="arpha" xlink:type="simple">BC564AAF-FB1F-56DA-9233-F715E7A6430F</object-id><object-id xmlns:xlink="http://www.w3.org/1999/xlink" content-type="doi" xlink:type="simple">10.3897/BDJ.13.e161293.figure3c</object-id><label>Figure 3c.</label><caption><p><italic><tp:taxon-name><tp:taxon-name-part taxon-name-part-type="genus" reg="Euclasta">E.</tp:taxon-name-part><tp:taxon-name-part taxon-name-part-type="species" reg="warreni">warreni</tp:taxon-name-part></tp:taxon-name></italic>, slide no 25GP004;</p></caption><graphic xmlns:xlink="http://www.w3.org/1999/xlink" xlink:href="bdj-13-e161293-g003_c.jpg" xlink:type="simple" position="float" orientation="portrait" id="oo_1374947.jpg"><uri content-type="original_file" xlink:type="simple">https://binary.pensoft.net/fig/1374947</uri></graphic></fig><fig id="F13229909" position="float" orientation="portrait"><object-id xmlns:xlink="http://www.w3.org/1999/xlink" content-type="arpha" xlink:type="simple">F1FED02D-F377-5152-95E0-7BFBED75940C</object-id><object-id xmlns:xlink="http://www.w3.org/1999/xlink" content-type="doi" xlink:type="simple">10.3897/BDJ.13.e161293.figure3d</object-id><label>Figure 3d.</label><caption><p><italic><tp:taxon-name><tp:taxon-name-part taxon-name-part-type="genus" reg="Paschiodes">P.</tp:taxon-name-part><tp:taxon-name-part taxon-name-part-type="species" reg="postmediofusalis">postmediofusalis</tp:taxon-name-part></tp:taxon-name></italic> comb. n., slide no 23GP011.</p></caption><graphic xmlns:xlink="http://www.w3.org/1999/xlink" xlink:href="bdj-13-e161293-g003_d.jpg" xlink:type="simple" position="float" orientation="portrait" id="oo_1371590.jpg"><uri content-type="original_file" xlink:type="simple">https://binary.pensoft.net/fig/1371590</uri></graphic></fig></fig-group><fig id="F13229906" position="float" orientation="portrait"><object-id xmlns:xlink="http://www.w3.org/1999/xlink" content-type="arpha" xlink:type="simple">461C69F4-1FA5-5CF8-A2AA-9D1062B18088</object-id><object-id xmlns:xlink="http://www.w3.org/1999/xlink" content-type="doi" xlink:type="simple">10.3897/BDJ.13.e161293.figure3a</object-id><label>Figure 3a.</label><caption><p><italic><tp:taxon-name><tp:taxon-name-part taxon-name-part-type="genus" reg="Psammotis">P.</tp:taxon-name-part><tp:taxon-name-part taxon-name-part-type="species" reg="haematidea">haematidea</tp:taxon-name-part></tp:taxon-name></italic>, slide no 24GP028, juxta omitted;</p></caption><graphic xmlns:xlink="http://www.w3.org/1999/xlink" xlink:href="bdj-13-e161293-g003_a.jpg" xlink:type="simple" position="float" orientation="portrait" id="oo_1376707.jpg"><uri content-type="original_file" xlink:type="simple">https://binary.pensoft.net/fig/1376707</uri></graphic></fig><fig-group id="F13229910" position="float" orientation="portrait"><caption><p>Internal characters, male genitalia, phallus. Scale bars = 0.5 mm:</p></caption><fig id="F13229915" position="float" orientation="portrait"><object-id xmlns:xlink="http://www.w3.org/1999/xlink" content-type="arpha" xlink:type="simple">6FE9A3EF-CBDA-5B41-9BB2-EBB25CFFDE6E</object-id><object-id xmlns:xlink="http://www.w3.org/1999/xlink" content-type="doi" xlink:type="simple">10.3897/BDJ.13.e161293.figure4a</object-id><label>Figure 4a.</label><caption><p><italic><tp:taxon-name><tp:taxon-name-part taxon-name-part-type="genus" reg="Psammotis">P.</tp:taxon-name-part><tp:taxon-name-part taxon-name-part-type="species" reg="haematidea">haematidea</tp:taxon-name-part></tp:taxon-name></italic>, slide no 24GP028, with juxta;</p></caption><graphic xmlns:xlink="http://www.w3.org/1999/xlink" xlink:href="bdj-13-e161293-g004_a.jpg" xlink:type="simple" position="float" orientation="portrait" id="oo_1371591.jpg"><uri content-type="original_file" xlink:type="simple">https://binary.pensoft.net/fig/1371591</uri></graphic></fig><fig id="F13229916" position="float" orientation="portrait"><object-id xmlns:xlink="http://www.w3.org/1999/xlink" content-type="arpha" xlink:type="simple">470E9268-5074-5269-85C6-D56A76E57556</object-id><object-id xmlns:xlink="http://www.w3.org/1999/xlink" content-type="doi" xlink:type="simple">10.3897/BDJ.13.e161293.figure4b</object-id><label>Figure 4b.</label><caption><p><italic><tp:taxon-name><tp:taxon-name-part taxon-name-part-type="genus" reg="Ecpyrrhorrhoe">E.</tp:taxon-name-part><tp:taxon-name-part taxon-name-part-type="species" reg="diatoma">diatoma</tp:taxon-name-part></tp:taxon-name></italic>, slide no 22GP034;</p></caption><graphic xmlns:xlink="http://www.w3.org/1999/xlink" xlink:href="bdj-13-e161293-g004_b.jpg" xlink:type="simple" position="float" orientation="portrait" id="oo_1371592.jpg"><uri content-type="original_file" xlink:type="simple">https://binary.pensoft.net/fig/1371592</uri></graphic></fig><fig id="F13229917" position="float" orientation="portrait"><object-id xmlns:xlink="http://www.w3.org/1999/xlink" content-type="arpha" xlink:type="simple">D66378D8-7B2D-54E0-8D88-23E128130853</object-id><object-id xmlns:xlink="http://www.w3.org/1999/xlink" content-type="doi" xlink:type="simple">10.3897/BDJ.13.e161293.figure4c</object-id><label>Figure 4c.</label><caption><p><italic><tp:taxon-name><tp:taxon-name-part taxon-name-part-type="genus" reg="Euclasta">E.</tp:taxon-name-part><tp:taxon-name-part taxon-name-part-type="species" reg="warreni">warreni</tp:taxon-name-part></tp:taxon-name></italic>, slide no 25GP004;</p></caption><graphic xmlns:xlink="http://www.w3.org/1999/xlink" xlink:href="bdj-13-e161293-g004_c.jpg" xlink:type="simple" position="float" orientation="portrait" id="oo_1371593.jpg"><uri content-type="original_file" xlink:type="simple">https://binary.pensoft.net/fig/1371593</uri></graphic></fig><fig id="F13229918" position="float" orientation="portrait"><object-id xmlns:xlink="http://www.w3.org/1999/xlink" content-type="arpha" xlink:type="simple">59DBD1FB-A7F1-5AA6-B2AD-34DCA4F3A864</object-id><object-id xmlns:xlink="http://www.w3.org/1999/xlink" content-type="doi" xlink:type="simple">10.3897/BDJ.13.e161293.figure4d</object-id><label>Figure 4d.</label><caption><p><italic><tp:taxon-name><tp:taxon-name-part taxon-name-part-type="genus" reg="Paschiodes">P.</tp:taxon-name-part><tp:taxon-name-part taxon-name-part-type="species" reg="postmediofusalis">postmediofusalis</tp:taxon-name-part></tp:taxon-name></italic> comb. n., slide no 23GP011.</p></caption><graphic xmlns:xlink="http://www.w3.org/1999/xlink" xlink:href="bdj-13-e161293-g004_d.jpg" xlink:type="simple" position="float" orientation="portrait" id="oo_1371594.jpg"><uri content-type="original_file" xlink:type="simple">https://binary.pensoft.net/fig/1371594</uri></graphic></fig></fig-group><fig id="F13229915" position="float" orientation="portrait"><object-id xmlns:xlink="http://www.w3.org/1999/xlink" content-type="arpha" xlink:type="simple">6FE9A3EF-CBDA-5B41-9BB2-EBB25CFFDE6E</object-id><object-id xmlns:xlink="http://www.w3.org/1999/xlink" content-type="doi" xlink:type="simple">10.3897/BDJ.13.e161293.figure4a</object-id><label>Figure 4a.</label><caption><p><italic><tp:taxon-name><tp:taxon-name-part taxon-name-part-type="genus" reg="Psammotis">P.</tp:taxon-name-part><tp:taxon-name-part taxon-name-part-type="species" reg="haematidea">haematidea</tp:taxon-name-part></tp:taxon-name></italic>, slide no 24GP028, with juxta;</p></caption><graphic xmlns:xlink="http://www.w3.org/1999/xlink" xlink:href="bdj-13-e161293-g004_a.jpg" xlink:type="simple" position="float" orientation="portrait" id="oo_1371591.jpg"><uri content-type="original_file" xlink:type="simple">https://binary.pensoft.net/fig/1371591</uri></graphic></fig><fig-group id="F13364688" position="float" orientation="portrait"><caption><p>Female genitalia, Scale bars a, b, c = 1 mm, d = 0.25 mm:</p></caption><fig id="F13364693" position="float" orientation="portrait"><object-id xmlns:xlink="http://www.w3.org/1999/xlink" content-type="arpha" xlink:type="simple">BC364C22-093C-515F-AAB7-139725A54394</object-id><object-id xmlns:xlink="http://www.w3.org/1999/xlink" content-type="doi" xlink:type="simple">10.3897/BDJ.13.e161293.figure5a</object-id><label>Figure 5a.</label><caption><p><italic><tp:taxon-name><tp:taxon-name-part taxon-name-part-type="genus" reg="Psammotis">P.</tp:taxon-name-part><tp:taxon-name-part taxon-name-part-type="species" reg="haematidea">haematidea</tp:taxon-name-part></tp:taxon-name></italic>, slide no. 24GP027;</p></caption><graphic xmlns:xlink="http://www.w3.org/1999/xlink" xlink:href="bdj-13-e161293-g005_a.jpg" xlink:type="simple" position="float" orientation="portrait" id="oo_1371600.jpg"><uri content-type="original_file" xlink:type="simple">https://binary.pensoft.net/fig/1371600</uri></graphic></fig><fig id="F13364694" position="float" orientation="portrait"><object-id xmlns:xlink="http://www.w3.org/1999/xlink" content-type="arpha" xlink:type="simple">4281425F-9032-57B6-842C-E6B15692C7A3</object-id><object-id xmlns:xlink="http://www.w3.org/1999/xlink" content-type="doi" xlink:type="simple">10.3897/BDJ.13.e161293.figure5b</object-id><label>Figure 5b.</label><caption><p><tp:taxon-name><tp:taxon-name-part taxon-name-part-type="genus" reg="Ecpyrrhorrhoe">E.</tp:taxon-name-part><tp:taxon-name-part taxon-name-part-type="species" reg="diatoma">diatoma</tp:taxon-name-part></tp:taxon-name>, slide no. 22GP066;</p></caption><graphic xmlns:xlink="http://www.w3.org/1999/xlink" xlink:href="bdj-13-e161293-g005_b.jpg" xlink:type="simple" position="float" orientation="portrait" id="oo_1375773.jpg"><uri content-type="original_file" xlink:type="simple">https://binary.pensoft.net/fig/1375773</uri></graphic></fig><fig id="F13364695" position="float" orientation="portrait"><object-id xmlns:xlink="http://www.w3.org/1999/xlink" content-type="arpha" xlink:type="simple">52C11F45-B87D-50F7-9470-7C5218C9CA19</object-id><object-id xmlns:xlink="http://www.w3.org/1999/xlink" content-type="doi" xlink:type="simple">10.3897/BDJ.13.e161293.figure5c</object-id><label>Figure 5c.</label><caption><p><tp:taxon-name><tp:taxon-name-part taxon-name-part-type="genus" reg="Ecpyrrhorrhoe">E.</tp:taxon-name-part><tp:taxon-name-part taxon-name-part-type="species" reg="diatoma">diatoma</tp:taxon-name-part></tp:taxon-name>, slide no. 22GP066, close-up antrum, ovipositor;</p></caption><graphic xmlns:xlink="http://www.w3.org/1999/xlink" xlink:href="bdj-13-e161293-g005_c.jpg" xlink:type="simple" position="float" orientation="portrait" id="oo_1374991.jpg"><uri content-type="original_file" xlink:type="simple">https://binary.pensoft.net/fig/1374991</uri></graphic></fig><fig id="F13364696" position="float" orientation="portrait"><object-id xmlns:xlink="http://www.w3.org/1999/xlink" content-type="arpha" xlink:type="simple">690DF1B2-3C8B-55A6-AD27-C879864ACFF6</object-id><object-id xmlns:xlink="http://www.w3.org/1999/xlink" content-type="doi" xlink:type="simple">10.3897/BDJ.13.e161293.figure5d</object-id><label>Figure 5d.</label><caption><p><tp:taxon-name><tp:taxon-name-part taxon-name-part-type="genus" reg="Ecpyrrhorrhoe">E.</tp:taxon-name-part><tp:taxon-name-part taxon-name-part-type="species" reg="diatoma">diatoma</tp:taxon-name-part></tp:taxon-name>, slide no. 22GP066, close-up signa.</p></caption><graphic xmlns:xlink="http://www.w3.org/1999/xlink" xlink:href="bdj-13-e161293-g005_d.jpg" xlink:type="simple" position="float" orientation="portrait" id="oo_1374952.jpg"><uri content-type="original_file" xlink:type="simple">https://binary.pensoft.net/fig/1374952</uri></graphic></fig></fig-group><fig id="F13364693" position="float" orientation="portrait"><object-id xmlns:xlink="http://www.w3.org/1999/xlink" content-type="arpha" xlink:type="simple">BC364C22-093C-515F-AAB7-139725A54394</object-id><object-id xmlns:xlink="http://www.w3.org/1999/xlink" content-type="doi" xlink:type="simple">10.3897/BDJ.13.e161293.figure5a</object-id><label>Figure 5a.</label><caption><p><italic><tp:taxon-name><tp:taxon-name-part taxon-name-part-type="genus" reg="Psammotis">P.</tp:taxon-name-part><tp:taxon-name-part taxon-name-part-type="species" reg="haematidea">haematidea</tp:taxon-name-part></tp:taxon-name></italic>, slide no. 24GP027;</p></caption><graphic xmlns:xlink="http://www.w3.org/1999/xlink" xlink:href="bdj-13-e161293-g005_a.jpg" xlink:type="simple" position="float" orientation="portrait" id="oo_1371600.jpg"><uri content-type="original_file" xlink:type="simple">https://binary.pensoft.net/fig/1371600</uri></graphic></fig></tp:treatment-sec><ref-list><ref id="B12975556"><element-citation xmlns:xlink="http://www.w3.org/1999/xlink" publication-type="article" xlink:type="simple"><person-group person-group-type="author"><name name-style="western"><surname>Hampson</surname><given-names>G. F.</given-names></name></person-group><year>1913</year><article-title>Descriptions of new <tp:taxon-name><tp:taxon-name-part taxon-name-part-type="family">Pyralidae</tp:taxon-name-part></tp:taxon-name> of the subfamily <tp:taxon-name><tp:taxon-name-part taxon-name-part-type="subfamily">Pyraustinae</tp:taxon-name-part></tp:taxon-name></article-title><source>Annals and Magazine of Natural History</source><volume>12</volume><issue>8</issue><fpage>1</fpage><lpage>38</lpage><pub-id pub-id-type="doi">10.1080/00222931308693363</pub-id></element-citation></ref><ref id="B12975510"><element-citation xmlns:xlink="http://www.w3.org/1999/xlink" publication-type="website" xlink:type="simple"><person-group person-group-type="author"><name name-style="western"><surname>De Prins</surname><given-names>J.</given-names></name><name name-style="western"><surname>De Prins</surname><given-names>W.</given-names></name></person-group><article-title>Afromoths online database of Afrotropical moth species (Lepidoptera)</article-title><uri xlink:type="simple">https://www.afromoths.net/</uri><date-in-citation content-type="access-date">2025-03-14T00:01:16+00:00</date-in-citation></element-citation></ref></ref-list></tp:taxon-treatment>
