# Supplementary material for: Contribution to the study of the Afrotropical Pyraustinae Meyrick, 1890 (Lepidoptera, Crambidae): Taxonomic and distributional updates on five species with new country records
Source: Biodivers Data J. 2025 Jul 30;13:e161293. doi: 10.3897/BDJ.13.e161293 (PMC12329420; doi:10.3897/BDJ.13.e161293)
Supplement: XML Treatment for Euclasta varii [file BDJ.13.e161293-treatment3.xml]

<!DOCTYPE tp:taxon-treatment
  PUBLIC "-//TaxonX//DTD Taxonomic Treatment Publishing DTD v0 20100105//EN" "tax-treatment-NSO.dtd">
<tp:taxon-treatment xmlns:tp="http://www.plazi.org/taxpub"><tp:treatment-meta><mixed-citation publication-type="journal"><person-group><name><surname>Seizmair</surname><given-names>Michael</given-names></name><name><surname>Ishag</surname><given-names>Alrabea</given-names></name><name><surname>Al Dhafer</surname><given-names>Hathal Mohammed</given-names></name></person-group><article-title>Contribution to the study of the Afrotropical <tp:taxon-name><tp:taxon-name-part taxon-name-part-type="subfamily">Pyraustinae</tp:taxon-name-part></tp:taxon-name> Meyrick, 1890 (<tp:taxon-name><tp:taxon-name-part taxon-name-part-type="order">Lepidoptera</tp:taxon-name-part></tp:taxon-name>, <tp:taxon-name><tp:taxon-name-part taxon-name-part-type="family">Crambidae</tp:taxon-name-part></tp:taxon-name>): Taxonomic and distributional updates on five species with new country records</article-title><source>Biodivers Data J</source><day>30</day><month>07</month><year>2025</year><volume>13</volume><pub-id pub-id-type="doi">10.3897/BDJ.13.e161293</pub-id></mixed-citation></tp:treatment-meta><tp:nomenclature><tp:taxon-name>
            <object-id xmlns:xlink="http://www.w3.org/1999/xlink" content-type="arpha" xlink:type="simple">8EFE52EF-9D0A-5784-A039-B4C95F3F5736</object-id>
            <tp:taxon-name-part taxon-name-part-type="genus">Euclasta</tp:taxon-name-part>
            <tp:taxon-name-part taxon-name-part-type="species">varii</tp:taxon-name-part>
          </tp:taxon-name><tp:taxon-authority>Popescu-Gori &amp; Constantinescu, 1973</tp:taxon-authority><tp:nomenclature-citation-list><tp:nomenclature-citation><tp:taxon-name>
                <tp:taxon-name-part taxon-name-part-type="genus" reg="Euclasta"/>
                <tp:taxon-name-part taxon-name-part-type="species" reg="varii"/>
              </tp:taxon-name><comment><italic><tp:taxon-name><tp:taxon-name-part taxon-name-part-type="genus" reg="Euclasta">Euclasta</tp:taxon-name-part><tp:taxon-name-part taxon-name-part-type="species" reg="varii">varii</tp:taxon-name-part></tp:taxon-name></italic> Popescu-Gorj &amp; Constantinescu, 1973. <xref ref-type="bibr" rid="B12975737">Popescu-Gorj and Constantinescu (1973)</xref>: 393–397. Type locality: Malawi, Mt. Mulanje</comment></tp:nomenclature-citation></tp:nomenclature-citation-list></tp:nomenclature><tp:treatment-sec sec-type="materials"><title>Materials</title><list list-type="alpha-lower" list-content="occurrences"><list-item><p><bold>Type status:</bold> <named-content xmlns:xlink="http://www.w3.org/1999/xlink" content-type="dwc:typeStatus" xlink:type="simple">Other material</named-content>. <bold>Occurrence:</bold> catalogNumber: <named-content xmlns:xlink="http://www.w3.org/1999/xlink" content-type="dwc:catalogNumber" xlink:type="simple">24KSMA003</named-content>; recordedBy: <named-content xmlns:xlink="http://www.w3.org/1999/xlink" content-type="dwc:recordedBy" xlink:type="simple">Al Dhafer, H., Fadl, H., Abd Eldayem, M., El Torky, A., El Gharbawy, A., Soliman, A.</named-content>; individualCount: <named-content xmlns:xlink="http://www.w3.org/1999/xlink" content-type="dwc:individualCount" xlink:type="simple">2</named-content>; sex: <named-content xmlns:xlink="http://www.w3.org/1999/xlink" content-type="dwc:sex" xlink:type="simple">female</named-content>; lifeStage: <named-content xmlns:xlink="http://www.w3.org/1999/xlink" content-type="dwc:lifeStage" xlink:type="simple">adult</named-content>; disposition: <named-content xmlns:xlink="http://www.w3.org/1999/xlink" content-type="dwc:disposition" xlink:type="simple">KSMA</named-content>; otherCatalogNumbers: <named-content xmlns:xlink="http://www.w3.org/1999/xlink" content-type="dwc:otherCatalogNumbers" xlink:type="simple">24KSMA004</named-content>; occurrenceID: <named-content xmlns:xlink="http://www.w3.org/1999/xlink" content-type="dwc:occurrenceID" xlink:type="simple">FD6C2549-1BD7-532E-9461-DB6A59DB17A1</named-content>; <bold>Location:</bold> country: <named-content xmlns:xlink="http://www.w3.org/1999/xlink" content-type="dwc:country" xlink:type="simple">Saudi Arabia</named-content>; stateProvince: <named-content xmlns:xlink="http://www.w3.org/1999/xlink" content-type="dwc:stateProvince" xlink:type="simple">Al Baha</named-content>; locality: <named-content xmlns:xlink="http://www.w3.org/1999/xlink" content-type="dwc:locality" xlink:type="simple">Shada Al Ala</named-content>; verbatimElevation: <named-content xmlns:xlink="http://www.w3.org/1999/xlink" content-type="dwc:verbatimElevation" xlink:type="simple">1610 m</named-content>; verbatimLatitude: <named-content xmlns:xlink="http://www.w3.org/1999/xlink" content-type="dwc:verbatimLatitude" xlink:type="simple">19°50'24.66’'</named-content>; verbatimLongitude: <named-content xmlns:xlink="http://www.w3.org/1999/xlink" content-type="dwc:verbatimLongitude" xlink:type="simple">41°18'41.46''</named-content>; <bold>Event:</bold> eventDate: <named-content xmlns:xlink="http://www.w3.org/1999/xlink" content-type="dwc:eventDate" xlink:type="simple">27-VII-2015</named-content></p></list-item><list-item><p><bold>Type status:</bold> <named-content xmlns:xlink="http://www.w3.org/1999/xlink" content-type="dwc:typeStatus" xlink:type="simple">Other material</named-content>. <bold>Occurrence:</bold> catalogNumber: <named-content xmlns:xlink="http://www.w3.org/1999/xlink" content-type="dwc:catalogNumber" xlink:type="simple">25KSMA001</named-content>; recordedBy: <named-content xmlns:xlink="http://www.w3.org/1999/xlink" content-type="dwc:recordedBy" xlink:type="simple">Al Dhafer, H., Fadl, H., Abd Eldayem, M., El Torky, A., El Gharbawy, A., Soliman, A.</named-content>; individualCount: <named-content xmlns:xlink="http://www.w3.org/1999/xlink" content-type="dwc:individualCount" xlink:type="simple">1</named-content>; sex: <named-content xmlns:xlink="http://www.w3.org/1999/xlink" content-type="dwc:sex" xlink:type="simple">female</named-content>; lifeStage: <named-content xmlns:xlink="http://www.w3.org/1999/xlink" content-type="dwc:lifeStage" xlink:type="simple">adult</named-content>; disposition: <named-content xmlns:xlink="http://www.w3.org/1999/xlink" content-type="dwc:disposition" xlink:type="simple">KSMA</named-content>; occurrenceID: <named-content xmlns:xlink="http://www.w3.org/1999/xlink" content-type="dwc:occurrenceID" xlink:type="simple">25953493-712B-5523-8ED9-0B67B4B070C6</named-content>; <bold>Location:</bold> country: <named-content xmlns:xlink="http://www.w3.org/1999/xlink" content-type="dwc:country" xlink:type="simple">Saudi Arabia</named-content>; stateProvince: <named-content xmlns:xlink="http://www.w3.org/1999/xlink" content-type="dwc:stateProvince" xlink:type="simple">Asir</named-content>; locality: <named-content xmlns:xlink="http://www.w3.org/1999/xlink" content-type="dwc:locality" xlink:type="simple">Raydah</named-content>; verbatimElevation: <named-content xmlns:xlink="http://www.w3.org/1999/xlink" content-type="dwc:verbatimElevation" xlink:type="simple">2820 m</named-content>; verbatimLatitude: <named-content xmlns:xlink="http://www.w3.org/1999/xlink" content-type="dwc:verbatimLatitude" xlink:type="simple">18°11'53.04''</named-content>; verbatimLongitude: <named-content xmlns:xlink="http://www.w3.org/1999/xlink" content-type="dwc:verbatimLongitude" xlink:type="simple">42°24'26.1''</named-content>; <bold>Event:</bold> eventDate: <named-content xmlns:xlink="http://www.w3.org/1999/xlink" content-type="dwc:eventDate" xlink:type="simple">12-XII-2014</named-content></p></list-item><list-item><p><bold>Type status:</bold> <named-content xmlns:xlink="http://www.w3.org/1999/xlink" content-type="dwc:typeStatus" xlink:type="simple">Other material</named-content>. <bold>Occurrence:</bold> catalogNumber: <named-content xmlns:xlink="http://www.w3.org/1999/xlink" content-type="dwc:catalogNumber" xlink:type="simple">25KSMA002</named-content>; recordedBy: <named-content xmlns:xlink="http://www.w3.org/1999/xlink" content-type="dwc:recordedBy" xlink:type="simple">Al Dhafer, H., Fadl, H., Abd Eldayem, M., El Torky, A., El Gharbawy, A., Soliman, A.</named-content>; individualCount: <named-content xmlns:xlink="http://www.w3.org/1999/xlink" content-type="dwc:individualCount" xlink:type="simple">1</named-content>; sex: <named-content xmlns:xlink="http://www.w3.org/1999/xlink" content-type="dwc:sex" xlink:type="simple">female</named-content>; lifeStage: <named-content xmlns:xlink="http://www.w3.org/1999/xlink" content-type="dwc:lifeStage" xlink:type="simple">adult</named-content>; disposition: <named-content xmlns:xlink="http://www.w3.org/1999/xlink" content-type="dwc:disposition" xlink:type="simple">KSMA</named-content>; occurrenceID: <named-content xmlns:xlink="http://www.w3.org/1999/xlink" content-type="dwc:occurrenceID" xlink:type="simple">0F4E1E66-2E1E-5FF4-BE28-567B14092831</named-content>; <bold>Location:</bold> country: <named-content xmlns:xlink="http://www.w3.org/1999/xlink" content-type="dwc:country" xlink:type="simple">Saudi Arabia</named-content>; stateProvince: <named-content xmlns:xlink="http://www.w3.org/1999/xlink" content-type="dwc:stateProvince" xlink:type="simple">Asir</named-content>; locality: <named-content xmlns:xlink="http://www.w3.org/1999/xlink" content-type="dwc:locality" xlink:type="simple">Raydah</named-content>; verbatimElevation: <named-content xmlns:xlink="http://www.w3.org/1999/xlink" content-type="dwc:verbatimElevation" xlink:type="simple">1850 m</named-content>; verbatimLatitude: <named-content xmlns:xlink="http://www.w3.org/1999/xlink" content-type="dwc:verbatimLatitude" xlink:type="simple">18°11'40.74''</named-content>; verbatimLongitude: <named-content xmlns:xlink="http://www.w3.org/1999/xlink" content-type="dwc:verbatimLongitude" xlink:type="simple">42°24'41.46''</named-content>; <bold>Event:</bold> eventDate: <named-content xmlns:xlink="http://www.w3.org/1999/xlink" content-type="dwc:eventDate" xlink:type="simple">05-III-2015</named-content></p></list-item><list-item><p><bold>Type status:</bold> <named-content xmlns:xlink="http://www.w3.org/1999/xlink" content-type="dwc:typeStatus" xlink:type="simple">Other material</named-content>. <bold>Occurrence:</bold> catalogNumber: <named-content xmlns:xlink="http://www.w3.org/1999/xlink" content-type="dwc:catalogNumber" xlink:type="simple">25KSMA004</named-content>; recordedBy: <named-content xmlns:xlink="http://www.w3.org/1999/xlink" content-type="dwc:recordedBy" xlink:type="simple">Al Dhafer, H., Fadl, H., Abd Eldayem, M., El Torky, A., El Gharbawy, A., Soliman, A.</named-content>; individualCount: <named-content xmlns:xlink="http://www.w3.org/1999/xlink" content-type="dwc:individualCount" xlink:type="simple">1</named-content>; sex: <named-content xmlns:xlink="http://www.w3.org/1999/xlink" content-type="dwc:sex" xlink:type="simple">female</named-content>; lifeStage: <named-content xmlns:xlink="http://www.w3.org/1999/xlink" content-type="dwc:lifeStage" xlink:type="simple">adult</named-content>; disposition: <named-content xmlns:xlink="http://www.w3.org/1999/xlink" content-type="dwc:disposition" xlink:type="simple">KSMA</named-content>; occurrenceID: <named-content xmlns:xlink="http://www.w3.org/1999/xlink" content-type="dwc:occurrenceID" xlink:type="simple">C5D01033-84C6-501E-83BA-A71D6F9BDC5F</named-content>; <bold>Location:</bold> country: <named-content xmlns:xlink="http://www.w3.org/1999/xlink" content-type="dwc:country" xlink:type="simple">Saudi Arabia</named-content>; stateProvince: <named-content xmlns:xlink="http://www.w3.org/1999/xlink" content-type="dwc:stateProvince" xlink:type="simple">Asir</named-content>; locality: <named-content xmlns:xlink="http://www.w3.org/1999/xlink" content-type="dwc:locality" xlink:type="simple">Raydah</named-content>; verbatimElevation: <named-content xmlns:xlink="http://www.w3.org/1999/xlink" content-type="dwc:verbatimElevation" xlink:type="simple">1850 m</named-content>; verbatimLatitude: <named-content xmlns:xlink="http://www.w3.org/1999/xlink" content-type="dwc:verbatimLatitude" xlink:type="simple">18°11'40.74''</named-content>; verbatimLongitude: <named-content xmlns:xlink="http://www.w3.org/1999/xlink" content-type="dwc:verbatimLongitude" xlink:type="simple">42°24'41.46''</named-content>; <bold>Event:</bold> eventDate: <named-content xmlns:xlink="http://www.w3.org/1999/xlink" content-type="dwc:eventDate" xlink:type="simple">31-VII-2015</named-content></p></list-item></list></tp:treatment-sec><tp:treatment-sec sec-type="Diagnosis"><title>Diagnosis</title><p>Wingspan 29.7–32.1 mm. Fore-wing length 14.8–15.3 mm (n = 5). Labial palpus short, medially widened, acuminate in the third segment. Fore-wing ground light brown. Cell divided into two halves by an uninterrupted darkish-brown line, the upper half brownish scaled, the inferior half white scaled. Ductus bursae in the female genitalia with the anterior half widened and sclerotised, posterior half tapered, membranous, slightly dilated near the distal end. Length of the colliculum relative to the antrum 60% (n = 5). Antrum with a plate-shaped sclerotisation medially. Uncus in the male genitalia elongate, apex pointed. Tuba analis strongly exceeding the uncus, subscaphium present. Vesica with an elongate, slender cornutus (<xref ref-type="bibr" rid="B12975737">Popescu-Gorj and Constantinescu (1973)</xref>, Figs <xref ref-type="fig" rid="F13364706">1</xref><xref ref-type="fig" rid="F13364713">c</xref>, <xref ref-type="fig" rid="F13364697">6</xref><xref ref-type="fig" rid="F13364702">a</xref>, <xref ref-type="fig" rid="F13364703">b</xref>).</p></tp:treatment-sec><tp:treatment-sec sec-type="Distribution"><title>Distribution</title><p>Palaearctic – Southern Europe, Northern Africa. Afrotropical – Angola, Botswana, Congo, Malawi, Mozambique, Senegal, Sierra Leone, South Africa, Tanzania, Western Sahara, Zambia, Zimbabwe. For the Arabian Peninsula, the species has been recorded from Yemen (<xref ref-type="bibr" rid="B12975737">Popescu-Gorj and Constantinescu 1973</xref>). <bold>New to Saudi Arabia.</bold></p></tp:treatment-sec><tp:treatment-sec><!--Section generated to contain objects referenced in tp:taxon-treatment.--><fig-group id="F13364706" position="float" orientation="portrait"><caption><p>External characters, adults, dorsal views, scale bars = 5 mm:</p></caption><fig id="F13364711" position="float" orientation="portrait"><object-id xmlns:xlink="http://www.w3.org/1999/xlink" content-type="arpha" xlink:type="simple">D9B0362D-8156-5FE6-B5B3-EEDC8031CF96</object-id><object-id xmlns:xlink="http://www.w3.org/1999/xlink" content-type="doi" xlink:type="simple">10.3897/BDJ.13.e161293.figure1a</object-id><label>Figure 1a.</label><caption><p><italic><tp:taxon-name><tp:taxon-name-part taxon-name-part-type="genus" reg="Psammotis">P.</tp:taxon-name-part><tp:taxon-name-part taxon-name-part-type="species" reg="haematidea">haematidea</tp:taxon-name-part></tp:taxon-name></italic>, slide no. 24GP028;</p></caption><graphic xmlns:xlink="http://www.w3.org/1999/xlink" xlink:href="bdj-13-e161293-g001_a.jpg" xlink:type="simple" position="float" orientation="portrait" id="oo_1371632.jpg"><uri content-type="original_file" xlink:type="simple">https://binary.pensoft.net/fig/1371632</uri></graphic></fig><fig id="F13364712" position="float" orientation="portrait"><object-id xmlns:xlink="http://www.w3.org/1999/xlink" content-type="arpha" xlink:type="simple">770C8777-BDFC-5FD9-80B1-AB3190ED3A5A</object-id><object-id xmlns:xlink="http://www.w3.org/1999/xlink" content-type="doi" xlink:type="simple">10.3897/BDJ.13.e161293.figure1b</object-id><label>Figure 1b.</label><caption><p><italic><tp:taxon-name><tp:taxon-name-part taxon-name-part-type="genus" reg="Ecpyrrhorrhoe">E.</tp:taxon-name-part><tp:taxon-name-part taxon-name-part-type="species" reg="diatoma">diatoma</tp:taxon-name-part></tp:taxon-name></italic>, slide no. 24GP032;</p></caption><graphic xmlns:xlink="http://www.w3.org/1999/xlink" xlink:href="bdj-13-e161293-g001_b.jpg" xlink:type="simple" position="float" orientation="portrait" id="oo_1371630.jpg"><uri content-type="original_file" xlink:type="simple">https://binary.pensoft.net/fig/1371630</uri></graphic></fig><fig id="F13364713" position="float" orientation="portrait"><object-id xmlns:xlink="http://www.w3.org/1999/xlink" content-type="arpha" xlink:type="simple">464E8FDB-BAAC-5457-B42C-A55E7FBB4871</object-id><object-id xmlns:xlink="http://www.w3.org/1999/xlink" content-type="doi" xlink:type="simple">10.3897/BDJ.13.e161293.figure1c</object-id><label>Figure 1c.</label><caption><p><italic><tp:taxon-name><tp:taxon-name-part taxon-name-part-type="genus" reg="Euclasta">E.</tp:taxon-name-part><tp:taxon-name-part taxon-name-part-type="species" reg="varii">varii</tp:taxon-name-part></tp:taxon-name></italic>, slide no. 25KSMA001;</p></caption><graphic xmlns:xlink="http://www.w3.org/1999/xlink" xlink:href="bdj-13-e161293-g001_c.jpg" xlink:type="simple" position="float" orientation="portrait" id="oo_1371634.jpg"><uri content-type="original_file" xlink:type="simple">https://binary.pensoft.net/fig/1371634</uri></graphic></fig><fig id="F13364714" position="float" orientation="portrait"><object-id xmlns:xlink="http://www.w3.org/1999/xlink" content-type="arpha" xlink:type="simple">87044E86-9278-529C-A83D-5CF332493408</object-id><object-id xmlns:xlink="http://www.w3.org/1999/xlink" content-type="doi" xlink:type="simple">10.3897/BDJ.13.e161293.figure1d</object-id><label>Figure 1d.</label><caption><p><italic><tp:taxon-name><tp:taxon-name-part taxon-name-part-type="genus" reg="Euclasta">E.</tp:taxon-name-part><tp:taxon-name-part taxon-name-part-type="species" reg="warreni">warreni</tp:taxon-name-part></tp:taxon-name></italic>, slide no. 25GP004.</p></caption><graphic xmlns:xlink="http://www.w3.org/1999/xlink" xlink:href="bdj-13-e161293-g001_d.jpg" xlink:type="simple" position="float" orientation="portrait" id="oo_1371635.jpg"><uri content-type="original_file" xlink:type="simple">https://binary.pensoft.net/fig/1371635</uri></graphic></fig></fig-group><fig id="F13364713" position="float" orientation="portrait"><object-id xmlns:xlink="http://www.w3.org/1999/xlink" content-type="arpha" xlink:type="simple">464E8FDB-BAAC-5457-B42C-A55E7FBB4871</object-id><object-id xmlns:xlink="http://www.w3.org/1999/xlink" content-type="doi" xlink:type="simple">10.3897/BDJ.13.e161293.figure1c</object-id><label>Figure 1c.</label><caption><p><italic><tp:taxon-name><tp:taxon-name-part taxon-name-part-type="genus" reg="Euclasta">E.</tp:taxon-name-part><tp:taxon-name-part taxon-name-part-type="species" reg="varii">varii</tp:taxon-name-part></tp:taxon-name></italic>, slide no. 25KSMA001;</p></caption><graphic xmlns:xlink="http://www.w3.org/1999/xlink" xlink:href="bdj-13-e161293-g001_c.jpg" xlink:type="simple" position="float" orientation="portrait" id="oo_1371634.jpg"><uri content-type="original_file" xlink:type="simple">https://binary.pensoft.net/fig/1371634</uri></graphic></fig><fig-group id="F13364697" position="float" orientation="portrait"><caption><p>Female genitalia, scale bars = 1 mm:</p></caption><fig id="F13364702" position="float" orientation="portrait"><object-id xmlns:xlink="http://www.w3.org/1999/xlink" content-type="arpha" xlink:type="simple">CCA031AC-4CA9-503C-A5B2-415421162E6B</object-id><object-id xmlns:xlink="http://www.w3.org/1999/xlink" content-type="doi" xlink:type="simple">10.3897/BDJ.13.e161293.figure6a</object-id><label>Figure 6a.</label><caption><p><italic><tp:taxon-name><tp:taxon-name-part taxon-name-part-type="genus" reg="Euclasta">E.</tp:taxon-name-part><tp:taxon-name-part taxon-name-part-type="species" reg="varii">varii</tp:taxon-name-part></tp:taxon-name></italic>, slide no 24KSMA03;</p></caption><graphic xmlns:xlink="http://www.w3.org/1999/xlink" xlink:href="bdj-13-e161293-g006_a.jpg" xlink:type="simple" position="float" orientation="portrait" id="oo_1374953.jpg"><uri content-type="original_file" xlink:type="simple">https://binary.pensoft.net/fig/1374953</uri></graphic></fig><fig id="F13364703" position="float" orientation="portrait"><object-id xmlns:xlink="http://www.w3.org/1999/xlink" content-type="arpha" xlink:type="simple">26B4F99D-D84C-5D64-84C4-76FB43D4AE05</object-id><object-id xmlns:xlink="http://www.w3.org/1999/xlink" content-type="doi" xlink:type="simple">10.3897/BDJ.13.e161293.figure6b</object-id><label>Figure 6b.</label><caption><p><italic><tp:taxon-name><tp:taxon-name-part taxon-name-part-type="genus" reg="Euclasta">E.</tp:taxon-name-part><tp:taxon-name-part taxon-name-part-type="species" reg="varii">varii</tp:taxon-name-part></tp:taxon-name></italic>, slide no 24KSMA03, close-up posterior ductus bursae;</p></caption><graphic xmlns:xlink="http://www.w3.org/1999/xlink" xlink:href="bdj-13-e161293-g006_b.jpg" xlink:type="simple" position="float" orientation="portrait" id="oo_1374954.jpg"><uri content-type="original_file" xlink:type="simple">https://binary.pensoft.net/fig/1374954</uri></graphic></fig><fig id="F13364704" position="float" orientation="portrait"><object-id xmlns:xlink="http://www.w3.org/1999/xlink" content-type="arpha" xlink:type="simple">642DCED9-B008-5B6D-B6B0-7660D571625E</object-id><object-id xmlns:xlink="http://www.w3.org/1999/xlink" content-type="doi" xlink:type="simple">10.3897/BDJ.13.e161293.figure6c</object-id><label>Figure 6c.</label><caption><p><italic><tp:taxon-name><tp:taxon-name-part taxon-name-part-type="genus" reg="Euclasta">E.</tp:taxon-name-part><tp:taxon-name-part taxon-name-part-type="species" reg="warreni">warreni</tp:taxon-name-part></tp:taxon-name></italic>, slide no. 24KSMA05;</p></caption><graphic xmlns:xlink="http://www.w3.org/1999/xlink" xlink:href="bdj-13-e161293-g006_c.jpg" xlink:type="simple" position="float" orientation="portrait" id="oo_1374955.jpg"><uri content-type="original_file" xlink:type="simple">https://binary.pensoft.net/fig/1374955</uri></graphic></fig><fig id="F13364705" position="float" orientation="portrait"><object-id xmlns:xlink="http://www.w3.org/1999/xlink" content-type="arpha" xlink:type="simple">2B00B428-B12A-55D5-B4AF-6438D2C0212B</object-id><object-id xmlns:xlink="http://www.w3.org/1999/xlink" content-type="doi" xlink:type="simple">10.3897/BDJ.13.e161293.figure6d</object-id><label>Figure 6d.</label><caption><p><italic><tp:taxon-name><tp:taxon-name-part taxon-name-part-type="genus" reg="Euclasta">E.</tp:taxon-name-part><tp:taxon-name-part taxon-name-part-type="species" reg="warreni">warreni</tp:taxon-name-part></tp:taxon-name></italic>, slide no. 24KSMA05, close-up posterior ductus bursae.</p></caption><graphic xmlns:xlink="http://www.w3.org/1999/xlink" xlink:href="bdj-13-e161293-g006_d.jpg" xlink:type="simple" position="float" orientation="portrait" id="oo_1374956.jpg"><uri content-type="original_file" xlink:type="simple">https://binary.pensoft.net/fig/1374956</uri></graphic></fig></fig-group><fig id="F13364702" position="float" orientation="portrait"><object-id xmlns:xlink="http://www.w3.org/1999/xlink" content-type="arpha" xlink:type="simple">CCA031AC-4CA9-503C-A5B2-415421162E6B</object-id><object-id xmlns:xlink="http://www.w3.org/1999/xlink" content-type="doi" xlink:type="simple">10.3897/BDJ.13.e161293.figure6a</object-id><label>Figure 6a.</label><caption><p><italic><tp:taxon-name><tp:taxon-name-part taxon-name-part-type="genus" reg="Euclasta">E.</tp:taxon-name-part><tp:taxon-name-part taxon-name-part-type="species" reg="varii">varii</tp:taxon-name-part></tp:taxon-name></italic>, slide no 24KSMA03;</p></caption><graphic xmlns:xlink="http://www.w3.org/1999/xlink" xlink:href="bdj-13-e161293-g006_a.jpg" xlink:type="simple" position="float" orientation="portrait" id="oo_1374953.jpg"><uri content-type="original_file" xlink:type="simple">https://binary.pensoft.net/fig/1374953</uri></graphic></fig><fig id="F13364703" position="float" orientation="portrait"><object-id xmlns:xlink="http://www.w3.org/1999/xlink" content-type="arpha" xlink:type="simple">26B4F99D-D84C-5D64-84C4-76FB43D4AE05</object-id><object-id xmlns:xlink="http://www.w3.org/1999/xlink" content-type="doi" xlink:type="simple">10.3897/BDJ.13.e161293.figure6b</object-id><label>Figure 6b.</label><caption><p><italic><tp:taxon-name><tp:taxon-name-part taxon-name-part-type="genus" reg="Euclasta">E.</tp:taxon-name-part><tp:taxon-name-part taxon-name-part-type="species" reg="varii">varii</tp:taxon-name-part></tp:taxon-name></italic>, slide no 24KSMA03, close-up posterior ductus bursae;</p></caption><graphic xmlns:xlink="http://www.w3.org/1999/xlink" xlink:href="bdj-13-e161293-g006_b.jpg" xlink:type="simple" position="float" orientation="portrait" id="oo_1374954.jpg"><uri content-type="original_file" xlink:type="simple">https://binary.pensoft.net/fig/1374954</uri></graphic></fig></tp:treatment-sec><ref-list><ref id="B12975737"><element-citation xmlns:xlink="http://www.w3.org/1999/xlink" publication-type="article" xlink:type="simple"><person-group person-group-type="author"><name name-style="western"><surname>Popescu-Gorj</surname><given-names>A.</given-names></name><name name-style="western"><surname>Constantinescu</surname><given-names>A.</given-names></name></person-group><year>1973</year><article-title>New African species of <italic><tp:taxon-name><tp:taxon-name-part taxon-name-part-type="genus" reg="Euclasta">Euclasta</tp:taxon-name-part></tp:taxon-name></italic> (<tp:taxon-name><tp:taxon-name-part taxon-name-part-type="order">Lepidoptera</tp:taxon-name-part></tp:taxon-name>, <tp:taxon-name><tp:taxon-name-part taxon-name-part-type="subfamily">Pyraustinae</tp:taxon-name-part></tp:taxon-name>)</article-title><source>Revue roumaine de biologie / Serie de zoologie</source><volume>18</volume><issue>6</issue><fpage>393</fpage><lpage>401</lpage></element-citation></ref></ref-list></tp:taxon-treatment>
