# Supplementary material for: Contribution to the study of the Afrotropical Pyraustinae Meyrick, 1890 (Lepidoptera, Crambidae): Taxonomic and distributional updates on five species with new country records
Source: Biodivers Data J. 2025 Jul 30;13:e161293. doi: 10.3897/BDJ.13.e161293 (PMC12329420; doi:10.3897/BDJ.13.e161293)
Supplement: XML Treatment for Euclasta warreni [file BDJ.13.e161293-treatment4.xml]

<!DOCTYPE tp:taxon-treatment
  PUBLIC "-//TaxonX//DTD Taxonomic Treatment Publishing DTD v0 20100105//EN" "tax-treatment-NSO.dtd">
<tp:taxon-treatment xmlns:tp="http://www.plazi.org/taxpub"><tp:treatment-meta><mixed-citation publication-type="journal"><person-group><name><surname>Seizmair</surname><given-names>Michael</given-names></name><name><surname>Ishag</surname><given-names>Alrabea</given-names></name><name><surname>Al Dhafer</surname><given-names>Hathal Mohammed</given-names></name></person-group><article-title>Contribution to the study of the Afrotropical <tp:taxon-name><tp:taxon-name-part taxon-name-part-type="subfamily">Pyraustinae</tp:taxon-name-part></tp:taxon-name> Meyrick, 1890 (<tp:taxon-name><tp:taxon-name-part taxon-name-part-type="order">Lepidoptera</tp:taxon-name-part></tp:taxon-name>, <tp:taxon-name><tp:taxon-name-part taxon-name-part-type="family">Crambidae</tp:taxon-name-part></tp:taxon-name>): Taxonomic and distributional updates on five species with new country records</article-title><source>Biodivers Data J</source><day>30</day><month>07</month><year>2025</year><volume>13</volume><pub-id pub-id-type="doi">10.3897/BDJ.13.e161293</pub-id></mixed-citation></tp:treatment-meta><tp:nomenclature><tp:taxon-name>
            <object-id xmlns:xlink="http://www.w3.org/1999/xlink" content-type="arpha" xlink:type="simple">EA38D343-F243-5ACC-A0C4-93E2C62A7B16</object-id>
            <tp:taxon-name-part taxon-name-part-type="genus">Euclasta</tp:taxon-name-part>
            <tp:taxon-name-part taxon-name-part-type="species">warreni</tp:taxon-name-part>
          </tp:taxon-name><tp:taxon-authority>Distant, 1892</tp:taxon-authority><tp:nomenclature-citation-list><tp:nomenclature-citation><tp:taxon-name>
                <tp:taxon-name-part taxon-name-part-type="genus" reg="Euclasta"/>
                <tp:taxon-name-part taxon-name-part-type="species" reg="warreni"/>
              </tp:taxon-name><comment><italic><tp:taxon-name><tp:taxon-name-part taxon-name-part-type="genus" reg="Euclasta">Euclasta</tp:taxon-name-part><tp:taxon-name-part taxon-name-part-type="species" reg="warreni">warreni</tp:taxon-name-part></tp:taxon-name></italic> Distant, 1892. <xref ref-type="bibr" rid="B13329210">Distant (1892)</xref>: 241. Type locality: South Africa, Transvaal, Pretoria</comment></tp:nomenclature-citation></tp:nomenclature-citation-list></tp:nomenclature><tp:treatment-sec sec-type="materials"><title>Materials</title><list list-type="alpha-lower" list-content="occurrences"><list-item><p><bold>Type status:</bold> <named-content xmlns:xlink="http://www.w3.org/1999/xlink" content-type="dwc:typeStatus" xlink:type="simple">Other material</named-content>. <bold>Occurrence:</bold> catalogNumber: <named-content xmlns:xlink="http://www.w3.org/1999/xlink" content-type="dwc:catalogNumber" xlink:type="simple">20GP025</named-content>; recordedBy: <named-content xmlns:xlink="http://www.w3.org/1999/xlink" content-type="dwc:recordedBy" xlink:type="simple">M. Seizmair</named-content>; individualCount: <named-content xmlns:xlink="http://www.w3.org/1999/xlink" content-type="dwc:individualCount" xlink:type="simple">2</named-content>; sex: <named-content xmlns:xlink="http://www.w3.org/1999/xlink" content-type="dwc:sex" xlink:type="simple">male, female</named-content>; lifeStage: <named-content xmlns:xlink="http://www.w3.org/1999/xlink" content-type="dwc:lifeStage" xlink:type="simple">adult</named-content>; disposition: <named-content xmlns:xlink="http://www.w3.org/1999/xlink" content-type="dwc:disposition" xlink:type="simple">CMS</named-content>; otherCatalogNumbers: <named-content xmlns:xlink="http://www.w3.org/1999/xlink" content-type="dwc:otherCatalogNumbers" xlink:type="simple">20GP027</named-content>; occurrenceID: <named-content xmlns:xlink="http://www.w3.org/1999/xlink" content-type="dwc:occurrenceID" xlink:type="simple">D4D0BAAA-E26A-5D99-A553-FD5CD23AE977</named-content>; <bold>Location:</bold> country: <named-content xmlns:xlink="http://www.w3.org/1999/xlink" content-type="dwc:country" xlink:type="simple">Oman</named-content>; stateProvince: <named-content xmlns:xlink="http://www.w3.org/1999/xlink" content-type="dwc:stateProvince" xlink:type="simple">Dhofar</named-content>; locality: <named-content xmlns:xlink="http://www.w3.org/1999/xlink" content-type="dwc:locality" xlink:type="simple">Jabal Samhan, Viewpoint</named-content>; verbatimElevation: <named-content xmlns:xlink="http://www.w3.org/1999/xlink" content-type="dwc:verbatimElevation" xlink:type="simple">1400 m</named-content>; verbatimLatitude: <named-content xmlns:xlink="http://www.w3.org/1999/xlink" content-type="dwc:verbatimLatitude" xlink:type="simple">17°6'9.38"</named-content>; verbatimLongitude: <named-content xmlns:xlink="http://www.w3.org/1999/xlink" content-type="dwc:verbatimLongitude" xlink:type="simple">54°41'53.12''</named-content>; <bold>Event:</bold> eventDate: <named-content xmlns:xlink="http://www.w3.org/1999/xlink" content-type="dwc:eventDate" xlink:type="simple">23-XI-2019</named-content></p></list-item><list-item><p><bold>Type status:</bold> <named-content xmlns:xlink="http://www.w3.org/1999/xlink" content-type="dwc:typeStatus" xlink:type="simple">Other material</named-content>. <bold>Occurrence:</bold> catalogNumber: <named-content xmlns:xlink="http://www.w3.org/1999/xlink" content-type="dwc:catalogNumber" xlink:type="simple">24KSMA005</named-content>; recordedBy: <named-content xmlns:xlink="http://www.w3.org/1999/xlink" content-type="dwc:recordedBy" xlink:type="simple">Al Dhafer, H., Fadl, H., Abd Eldayem, M., El Torky, A., El Gharbawy, A., Soliman</named-content>; individualCount: <named-content xmlns:xlink="http://www.w3.org/1999/xlink" content-type="dwc:individualCount" xlink:type="simple">1</named-content>; sex: <named-content xmlns:xlink="http://www.w3.org/1999/xlink" content-type="dwc:sex" xlink:type="simple">female</named-content>; lifeStage: <named-content xmlns:xlink="http://www.w3.org/1999/xlink" content-type="dwc:lifeStage" xlink:type="simple">adult</named-content>; disposition: <named-content xmlns:xlink="http://www.w3.org/1999/xlink" content-type="dwc:disposition" xlink:type="simple">KSMA</named-content>; occurrenceID: <named-content xmlns:xlink="http://www.w3.org/1999/xlink" content-type="dwc:occurrenceID" xlink:type="simple">1EAB08D4-D977-5E3C-B98A-E896E7105153</named-content>; <bold>Location:</bold> country: <named-content xmlns:xlink="http://www.w3.org/1999/xlink" content-type="dwc:country" xlink:type="simple">Saudi Arabia</named-content>; stateProvince: <named-content xmlns:xlink="http://www.w3.org/1999/xlink" content-type="dwc:stateProvince" xlink:type="simple">Al Baha</named-content>; locality: <named-content xmlns:xlink="http://www.w3.org/1999/xlink" content-type="dwc:locality" xlink:type="simple">Shada Al Ala</named-content>; verbatimElevation: <named-content xmlns:xlink="http://www.w3.org/1999/xlink" content-type="dwc:verbatimElevation" xlink:type="simple">1560 m</named-content>; verbatimLatitude: <named-content xmlns:xlink="http://www.w3.org/1999/xlink" content-type="dwc:verbatimLatitude" xlink:type="simple">19°50'19.74'’</named-content>; verbatimLongitude: <named-content xmlns:xlink="http://www.w3.org/1999/xlink" content-type="dwc:verbatimLongitude" xlink:type="simple">41°18'36.24'’</named-content>; <bold>Event:</bold> eventDate: <named-content xmlns:xlink="http://www.w3.org/1999/xlink" content-type="dwc:eventDate" xlink:type="simple">17-X-2014</named-content></p></list-item><list-item><p><bold>Type status:</bold> <named-content xmlns:xlink="http://www.w3.org/1999/xlink" content-type="dwc:typeStatus" xlink:type="simple">Other material</named-content>. <bold>Occurrence:</bold> catalogNumber: <named-content xmlns:xlink="http://www.w3.org/1999/xlink" content-type="dwc:catalogNumber" xlink:type="simple">24KSMA010</named-content>; recordedBy: <named-content xmlns:xlink="http://www.w3.org/1999/xlink" content-type="dwc:recordedBy" xlink:type="simple">Al Dhafer, H., Fadl, H., Abd Eldayem, M., El Torky, A., El Gharbawy, A., Soliman</named-content>; individualCount: <named-content xmlns:xlink="http://www.w3.org/1999/xlink" content-type="dwc:individualCount" xlink:type="simple">1</named-content>; sex: <named-content xmlns:xlink="http://www.w3.org/1999/xlink" content-type="dwc:sex" xlink:type="simple">male</named-content>; lifeStage: <named-content xmlns:xlink="http://www.w3.org/1999/xlink" content-type="dwc:lifeStage" xlink:type="simple">adult</named-content>; disposition: <named-content xmlns:xlink="http://www.w3.org/1999/xlink" content-type="dwc:disposition" xlink:type="simple">KSMA</named-content>; occurrenceID: <named-content xmlns:xlink="http://www.w3.org/1999/xlink" content-type="dwc:occurrenceID" xlink:type="simple">9A283C22-0913-559F-83D7-47CFF6A2D197</named-content>; <bold>Location:</bold> country: <named-content xmlns:xlink="http://www.w3.org/1999/xlink" content-type="dwc:country" xlink:type="simple">Saudi Arabia</named-content>; stateProvince: <named-content xmlns:xlink="http://www.w3.org/1999/xlink" content-type="dwc:stateProvince" xlink:type="simple">Al Baha</named-content>; locality: <named-content xmlns:xlink="http://www.w3.org/1999/xlink" content-type="dwc:locality" xlink:type="simple">Shada Al Ala</named-content>; verbatimElevation: <named-content xmlns:xlink="http://www.w3.org/1999/xlink" content-type="dwc:verbatimElevation" xlink:type="simple">1670 m</named-content>; verbatimLatitude: <named-content xmlns:xlink="http://www.w3.org/1999/xlink" content-type="dwc:verbatimLatitude" xlink:type="simple">19°50'34.5''</named-content>; verbatimLongitude: <named-content xmlns:xlink="http://www.w3.org/1999/xlink" content-type="dwc:verbatimLongitude" xlink:type="simple">41°18.691’</named-content>; <bold>Event:</bold> eventDate: <named-content xmlns:xlink="http://www.w3.org/1999/xlink" content-type="dwc:eventDate" xlink:type="simple">27-VII-2015</named-content></p></list-item><list-item><p><bold>Type status:</bold> <named-content xmlns:xlink="http://www.w3.org/1999/xlink" content-type="dwc:typeStatus" xlink:type="simple">Other material</named-content>. <bold>Occurrence:</bold> catalogNumber: <named-content xmlns:xlink="http://www.w3.org/1999/xlink" content-type="dwc:catalogNumber" xlink:type="simple">25KSMA003</named-content>; recordedBy: <named-content xmlns:xlink="http://www.w3.org/1999/xlink" content-type="dwc:recordedBy" xlink:type="simple">Al Dhafer, H., Fadl, H., Abd Eldayem, M., El Torky, A., El Gharbawy, A., Soliman</named-content>; individualCount: <named-content xmlns:xlink="http://www.w3.org/1999/xlink" content-type="dwc:individualCount" xlink:type="simple">1</named-content>; sex: <named-content xmlns:xlink="http://www.w3.org/1999/xlink" content-type="dwc:sex" xlink:type="simple">female</named-content>; lifeStage: <named-content xmlns:xlink="http://www.w3.org/1999/xlink" content-type="dwc:lifeStage" xlink:type="simple">adult</named-content>; disposition: <named-content xmlns:xlink="http://www.w3.org/1999/xlink" content-type="dwc:disposition" xlink:type="simple">KSMA</named-content>; occurrenceID: <named-content xmlns:xlink="http://www.w3.org/1999/xlink" content-type="dwc:occurrenceID" xlink:type="simple">D4F64F3D-84C4-5C42-958C-A1B5E25E1DC0</named-content>; <bold>Location:</bold> country: <named-content xmlns:xlink="http://www.w3.org/1999/xlink" content-type="dwc:country" xlink:type="simple">Saudi Arabia</named-content>; stateProvince: <named-content xmlns:xlink="http://www.w3.org/1999/xlink" content-type="dwc:stateProvince" xlink:type="simple">Asir</named-content>; locality: <named-content xmlns:xlink="http://www.w3.org/1999/xlink" content-type="dwc:locality" xlink:type="simple">Raydah</named-content>; verbatimElevation: <named-content xmlns:xlink="http://www.w3.org/1999/xlink" content-type="dwc:verbatimElevation" xlink:type="simple">1850 m</named-content>; verbatimLatitude: <named-content xmlns:xlink="http://www.w3.org/1999/xlink" content-type="dwc:verbatimLatitude" xlink:type="simple">18°11'40.74''</named-content>; verbatimLongitude: <named-content xmlns:xlink="http://www.w3.org/1999/xlink" content-type="dwc:verbatimLongitude" xlink:type="simple">42°24'41.46''</named-content>; <bold>Event:</bold> eventDate: <named-content xmlns:xlink="http://www.w3.org/1999/xlink" content-type="dwc:eventDate" xlink:type="simple">05-III-2015</named-content></p></list-item><list-item><p><bold>Type status:</bold> <named-content xmlns:xlink="http://www.w3.org/1999/xlink" content-type="dwc:typeStatus" xlink:type="simple">Other material</named-content>. <bold>Occurrence:</bold> catalogNumber: <named-content xmlns:xlink="http://www.w3.org/1999/xlink" content-type="dwc:catalogNumber" xlink:type="simple">25GP04</named-content>; recordedBy: <named-content xmlns:xlink="http://www.w3.org/1999/xlink" content-type="dwc:recordedBy" xlink:type="simple">M. Seizmair, A. Ishag</named-content>; individualCount: <named-content xmlns:xlink="http://www.w3.org/1999/xlink" content-type="dwc:individualCount" xlink:type="simple">1</named-content>; sex: <named-content xmlns:xlink="http://www.w3.org/1999/xlink" content-type="dwc:sex" xlink:type="simple">male</named-content>; lifeStage: <named-content xmlns:xlink="http://www.w3.org/1999/xlink" content-type="dwc:lifeStage" xlink:type="simple">adult</named-content>; disposition: <named-content xmlns:xlink="http://www.w3.org/1999/xlink" content-type="dwc:disposition" xlink:type="simple">CMS</named-content>; occurrenceID: <named-content xmlns:xlink="http://www.w3.org/1999/xlink" content-type="dwc:occurrenceID" xlink:type="simple">2E156964-7360-5C09-AADB-4DDE62CB7730</named-content>; <bold>Location:</bold> country: <named-content xmlns:xlink="http://www.w3.org/1999/xlink" content-type="dwc:country" xlink:type="simple">Saudi Arabia</named-content>; stateProvince: <named-content xmlns:xlink="http://www.w3.org/1999/xlink" content-type="dwc:stateProvince" xlink:type="simple">Jizan</named-content>; locality: <named-content xmlns:xlink="http://www.w3.org/1999/xlink" content-type="dwc:locality" xlink:type="simple">Fayfa Mts, Al Kasha</named-content>; verbatimElevation: <named-content xmlns:xlink="http://www.w3.org/1999/xlink" content-type="dwc:verbatimElevation" xlink:type="simple">640 m</named-content>; verbatimLatitude: <named-content xmlns:xlink="http://www.w3.org/1999/xlink" content-type="dwc:verbatimLatitude" xlink:type="simple">17°14' 30.3684"</named-content>; verbatimLongitude: <named-content xmlns:xlink="http://www.w3.org/1999/xlink" content-type="dwc:verbatimLongitude" xlink:type="simple">43° 3' 41.0178"</named-content>; <bold>Event:</bold> eventDate: <named-content xmlns:xlink="http://www.w3.org/1999/xlink" content-type="dwc:eventDate" xlink:type="simple">30-X-2024</named-content></p></list-item></list></tp:treatment-sec><tp:treatment-sec sec-type="Diagnosis"><title>Diagnosis</title><p>Wingspan 36.6– 37.0 mm (n = 3) in the males, 37. 1 - 37.6 mm (n = 3) in the females. Fore-wing length 16.9– 17.5 mm (n = 3) in the males, 17.6 - 18.3 mm (n = 3) in the females. Labial palpus elongate, distal end acuminate, basal segment white-scaled. Maxillary palpus with greyish-brown scaling laterally. Fore-wing discal cell suffused with white scales over its entire range, with an orbiform black posterior discal spot and an infracellular darkish brown marking in the medial area of the anal border. Lower angle of the cell with a brownish-black strike bordered by a white line. Fringe grey. Uncus in the male genitalia with the neck short, constant in width, twice as long as wide, the apex of globular shape, rounded. Tuba analis equal in length with the uncus. Valva narrowed towards the apex, costa inflated basally, convex medially, distal end with a process terminating shortly below the apex. Phallus elongate, posterior portion slightly widened, vesica with a short, slightly curved cornutus, the anterior end of which is dilated. Posterior ductus bursae in the female genitalia with a strongly sclerotised dilation, followed by a short, strongly sclerotised colliculum and a slightly sclerotised antrum of subrectangular shape. Signum with short lateral processes (<xref ref-type="bibr" rid="B12975746">Popescu-Gorj and Constantinescu 1977</xref>, Figs <xref ref-type="fig" rid="F13364706">1</xref><xref ref-type="fig" rid="F13364714">d</xref>, <xref ref-type="fig" rid="F13229901">3</xref><xref ref-type="fig" rid="F13229908">c</xref>, <xref ref-type="fig" rid="F13229910">4</xref><xref ref-type="fig" rid="F13229917">c</xref>, <xref ref-type="fig" rid="F13364697">6</xref><xref ref-type="fig" rid="F13364704">c</xref>, <xref ref-type="fig" rid="F13364705">d</xref>).</p></tp:treatment-sec><tp:treatment-sec sec-type="Distribution"><title>Distribution</title><p>Afrotropical – Ethiopia, Congo, Mali, South Africa, Zambia, Zimbabwe, Burundi, Kenya (<xref ref-type="bibr" rid="B12975737">Popescu-Gorj and Constantinescu 1973</xref>, <xref ref-type="bibr" rid="B12975746">Popescu-Gorj and Constantinescu 1977</xref> and <xref ref-type="bibr" rid="B12975510">De Prins and De Prins 2025</xref>) . <bold>New to the Arabian Peninsula.</bold></p></tp:treatment-sec><tp:treatment-sec><!--Section generated to contain objects referenced in tp:taxon-treatment.--><fig-group id="F13364706" position="float" orientation="portrait"><caption><p>External characters, adults, dorsal views, scale bars = 5 mm:</p></caption><fig id="F13364711" position="float" orientation="portrait"><object-id xmlns:xlink="http://www.w3.org/1999/xlink" content-type="arpha" xlink:type="simple">D9B0362D-8156-5FE6-B5B3-EEDC8031CF96</object-id><object-id xmlns:xlink="http://www.w3.org/1999/xlink" content-type="doi" xlink:type="simple">10.3897/BDJ.13.e161293.figure1a</object-id><label>Figure 1a.</label><caption><p><italic><tp:taxon-name><tp:taxon-name-part taxon-name-part-type="genus" reg="Psammotis">P.</tp:taxon-name-part><tp:taxon-name-part taxon-name-part-type="species" reg="haematidea">haematidea</tp:taxon-name-part></tp:taxon-name></italic>, slide no. 24GP028;</p></caption><graphic xmlns:xlink="http://www.w3.org/1999/xlink" xlink:href="bdj-13-e161293-g001_a.jpg" xlink:type="simple" position="float" orientation="portrait" id="oo_1371632.jpg"><uri content-type="original_file" xlink:type="simple">https://binary.pensoft.net/fig/1371632</uri></graphic></fig><fig id="F13364712" position="float" orientation="portrait"><object-id xmlns:xlink="http://www.w3.org/1999/xlink" content-type="arpha" xlink:type="simple">770C8777-BDFC-5FD9-80B1-AB3190ED3A5A</object-id><object-id xmlns:xlink="http://www.w3.org/1999/xlink" content-type="doi" xlink:type="simple">10.3897/BDJ.13.e161293.figure1b</object-id><label>Figure 1b.</label><caption><p><italic><tp:taxon-name><tp:taxon-name-part taxon-name-part-type="genus" reg="Ecpyrrhorrhoe">E.</tp:taxon-name-part><tp:taxon-name-part taxon-name-part-type="species" reg="diatoma">diatoma</tp:taxon-name-part></tp:taxon-name></italic>, slide no. 24GP032;</p></caption><graphic xmlns:xlink="http://www.w3.org/1999/xlink" xlink:href="bdj-13-e161293-g001_b.jpg" xlink:type="simple" position="float" orientation="portrait" id="oo_1371630.jpg"><uri content-type="original_file" xlink:type="simple">https://binary.pensoft.net/fig/1371630</uri></graphic></fig><fig id="F13364713" position="float" orientation="portrait"><object-id xmlns:xlink="http://www.w3.org/1999/xlink" content-type="arpha" xlink:type="simple">464E8FDB-BAAC-5457-B42C-A55E7FBB4871</object-id><object-id xmlns:xlink="http://www.w3.org/1999/xlink" content-type="doi" xlink:type="simple">10.3897/BDJ.13.e161293.figure1c</object-id><label>Figure 1c.</label><caption><p><italic><tp:taxon-name><tp:taxon-name-part taxon-name-part-type="genus" reg="Euclasta">E.</tp:taxon-name-part><tp:taxon-name-part taxon-name-part-type="species" reg="varii">varii</tp:taxon-name-part></tp:taxon-name></italic>, slide no. 25KSMA001;</p></caption><graphic xmlns:xlink="http://www.w3.org/1999/xlink" xlink:href="bdj-13-e161293-g001_c.jpg" xlink:type="simple" position="float" orientation="portrait" id="oo_1371634.jpg"><uri content-type="original_file" xlink:type="simple">https://binary.pensoft.net/fig/1371634</uri></graphic></fig><fig id="F13364714" position="float" orientation="portrait"><object-id xmlns:xlink="http://www.w3.org/1999/xlink" content-type="arpha" xlink:type="simple">87044E86-9278-529C-A83D-5CF332493408</object-id><object-id xmlns:xlink="http://www.w3.org/1999/xlink" content-type="doi" xlink:type="simple">10.3897/BDJ.13.e161293.figure1d</object-id><label>Figure 1d.</label><caption><p><italic><tp:taxon-name><tp:taxon-name-part taxon-name-part-type="genus" reg="Euclasta">E.</tp:taxon-name-part><tp:taxon-name-part taxon-name-part-type="species" reg="warreni">warreni</tp:taxon-name-part></tp:taxon-name></italic>, slide no. 25GP004.</p></caption><graphic xmlns:xlink="http://www.w3.org/1999/xlink" xlink:href="bdj-13-e161293-g001_d.jpg" xlink:type="simple" position="float" orientation="portrait" id="oo_1371635.jpg"><uri content-type="original_file" xlink:type="simple">https://binary.pensoft.net/fig/1371635</uri></graphic></fig></fig-group><fig id="F13364714" position="float" orientation="portrait"><object-id xmlns:xlink="http://www.w3.org/1999/xlink" content-type="arpha" xlink:type="simple">87044E86-9278-529C-A83D-5CF332493408</object-id><object-id xmlns:xlink="http://www.w3.org/1999/xlink" content-type="doi" xlink:type="simple">10.3897/BDJ.13.e161293.figure1d</object-id><label>Figure 1d.</label><caption><p><italic><tp:taxon-name><tp:taxon-name-part taxon-name-part-type="genus" reg="Euclasta">E.</tp:taxon-name-part><tp:taxon-name-part taxon-name-part-type="species" reg="warreni">warreni</tp:taxon-name-part></tp:taxon-name></italic>, slide no. 25GP004.</p></caption><graphic xmlns:xlink="http://www.w3.org/1999/xlink" xlink:href="bdj-13-e161293-g001_d.jpg" xlink:type="simple" position="float" orientation="portrait" id="oo_1371635.jpg"><uri content-type="original_file" xlink:type="simple">https://binary.pensoft.net/fig/1371635</uri></graphic></fig><fig-group id="F13229901" position="float" orientation="portrait"><caption><p>Internal characters, male genitalia capsule, phallus omitted. Scale bars = 1 mm:</p></caption><fig id="F13229906" position="float" orientation="portrait"><object-id xmlns:xlink="http://www.w3.org/1999/xlink" content-type="arpha" xlink:type="simple">461C69F4-1FA5-5CF8-A2AA-9D1062B18088</object-id><object-id xmlns:xlink="http://www.w3.org/1999/xlink" content-type="doi" xlink:type="simple">10.3897/BDJ.13.e161293.figure3a</object-id><label>Figure 3a.</label><caption><p><italic><tp:taxon-name><tp:taxon-name-part taxon-name-part-type="genus" reg="Psammotis">P.</tp:taxon-name-part><tp:taxon-name-part taxon-name-part-type="species" reg="haematidea">haematidea</tp:taxon-name-part></tp:taxon-name></italic>, slide no 24GP028, juxta omitted;</p></caption><graphic xmlns:xlink="http://www.w3.org/1999/xlink" xlink:href="bdj-13-e161293-g003_a.jpg" xlink:type="simple" position="float" orientation="portrait" id="oo_1376707.jpg"><uri content-type="original_file" xlink:type="simple">https://binary.pensoft.net/fig/1376707</uri></graphic></fig><fig id="F13229907" position="float" orientation="portrait"><object-id xmlns:xlink="http://www.w3.org/1999/xlink" content-type="arpha" xlink:type="simple">2C1F6711-9D04-5CCF-A0EF-A786EA6DA60B</object-id><object-id xmlns:xlink="http://www.w3.org/1999/xlink" content-type="doi" xlink:type="simple">10.3897/BDJ.13.e161293.figure3b</object-id><label>Figure 3b.</label><caption><p><italic><tp:taxon-name><tp:taxon-name-part taxon-name-part-type="genus" reg="Ecpyrrhorrhoe">E.</tp:taxon-name-part><tp:taxon-name-part taxon-name-part-type="species" reg="diatoma">diatoma</tp:taxon-name-part></tp:taxon-name></italic>, slide no 24GP034;</p></caption><graphic xmlns:xlink="http://www.w3.org/1999/xlink" xlink:href="bdj-13-e161293-g003_b.jpg" xlink:type="simple" position="float" orientation="portrait" id="oo_1376708.jpg"><uri content-type="original_file" xlink:type="simple">https://binary.pensoft.net/fig/1376708</uri></graphic></fig><fig id="F13229908" position="float" orientation="portrait"><object-id xmlns:xlink="http://www.w3.org/1999/xlink" content-type="arpha" xlink:type="simple">BC564AAF-FB1F-56DA-9233-F715E7A6430F</object-id><object-id xmlns:xlink="http://www.w3.org/1999/xlink" content-type="doi" xlink:type="simple">10.3897/BDJ.13.e161293.figure3c</object-id><label>Figure 3c.</label><caption><p><italic><tp:taxon-name><tp:taxon-name-part taxon-name-part-type="genus" reg="Euclasta">E.</tp:taxon-name-part><tp:taxon-name-part taxon-name-part-type="species" reg="warreni">warreni</tp:taxon-name-part></tp:taxon-name></italic>, slide no 25GP004;</p></caption><graphic xmlns:xlink="http://www.w3.org/1999/xlink" xlink:href="bdj-13-e161293-g003_c.jpg" xlink:type="simple" position="float" orientation="portrait" id="oo_1374947.jpg"><uri content-type="original_file" xlink:type="simple">https://binary.pensoft.net/fig/1374947</uri></graphic></fig><fig id="F13229909" position="float" orientation="portrait"><object-id xmlns:xlink="http://www.w3.org/1999/xlink" content-type="arpha" xlink:type="simple">F1FED02D-F377-5152-95E0-7BFBED75940C</object-id><object-id xmlns:xlink="http://www.w3.org/1999/xlink" content-type="doi" xlink:type="simple">10.3897/BDJ.13.e161293.figure3d</object-id><label>Figure 3d.</label><caption><p><italic><tp:taxon-name><tp:taxon-name-part taxon-name-part-type="genus" reg="Paschiodes">P.</tp:taxon-name-part><tp:taxon-name-part taxon-name-part-type="species" reg="postmediofusalis">postmediofusalis</tp:taxon-name-part></tp:taxon-name></italic> comb. n., slide no 23GP011.</p></caption><graphic xmlns:xlink="http://www.w3.org/1999/xlink" xlink:href="bdj-13-e161293-g003_d.jpg" xlink:type="simple" position="float" orientation="portrait" id="oo_1371590.jpg"><uri content-type="original_file" xlink:type="simple">https://binary.pensoft.net/fig/1371590</uri></graphic></fig></fig-group><fig id="F13229908" position="float" orientation="portrait"><object-id xmlns:xlink="http://www.w3.org/1999/xlink" content-type="arpha" xlink:type="simple">BC564AAF-FB1F-56DA-9233-F715E7A6430F</object-id><object-id xmlns:xlink="http://www.w3.org/1999/xlink" content-type="doi" xlink:type="simple">10.3897/BDJ.13.e161293.figure3c</object-id><label>Figure 3c.</label><caption><p><italic><tp:taxon-name><tp:taxon-name-part taxon-name-part-type="genus" reg="Euclasta">E.</tp:taxon-name-part><tp:taxon-name-part taxon-name-part-type="species" reg="warreni">warreni</tp:taxon-name-part></tp:taxon-name></italic>, slide no 25GP004;</p></caption><graphic xmlns:xlink="http://www.w3.org/1999/xlink" xlink:href="bdj-13-e161293-g003_c.jpg" xlink:type="simple" position="float" orientation="portrait" id="oo_1374947.jpg"><uri content-type="original_file" xlink:type="simple">https://binary.pensoft.net/fig/1374947</uri></graphic></fig><fig-group id="F13229910" position="float" orientation="portrait"><caption><p>Internal characters, male genitalia, phallus. Scale bars = 0.5 mm:</p></caption><fig id="F13229915" position="float" orientation="portrait"><object-id xmlns:xlink="http://www.w3.org/1999/xlink" content-type="arpha" xlink:type="simple">6FE9A3EF-CBDA-5B41-9BB2-EBB25CFFDE6E</object-id><object-id xmlns:xlink="http://www.w3.org/1999/xlink" content-type="doi" xlink:type="simple">10.3897/BDJ.13.e161293.figure4a</object-id><label>Figure 4a.</label><caption><p><italic><tp:taxon-name><tp:taxon-name-part taxon-name-part-type="genus" reg="Psammotis">P.</tp:taxon-name-part><tp:taxon-name-part taxon-name-part-type="species" reg="haematidea">haematidea</tp:taxon-name-part></tp:taxon-name></italic>, slide no 24GP028, with juxta;</p></caption><graphic xmlns:xlink="http://www.w3.org/1999/xlink" xlink:href="bdj-13-e161293-g004_a.jpg" xlink:type="simple" position="float" orientation="portrait" id="oo_1371591.jpg"><uri content-type="original_file" xlink:type="simple">https://binary.pensoft.net/fig/1371591</uri></graphic></fig><fig id="F13229916" position="float" orientation="portrait"><object-id xmlns:xlink="http://www.w3.org/1999/xlink" content-type="arpha" xlink:type="simple">470E9268-5074-5269-85C6-D56A76E57556</object-id><object-id xmlns:xlink="http://www.w3.org/1999/xlink" content-type="doi" xlink:type="simple">10.3897/BDJ.13.e161293.figure4b</object-id><label>Figure 4b.</label><caption><p><italic><tp:taxon-name><tp:taxon-name-part taxon-name-part-type="genus" reg="Ecpyrrhorrhoe">E.</tp:taxon-name-part><tp:taxon-name-part taxon-name-part-type="species" reg="diatoma">diatoma</tp:taxon-name-part></tp:taxon-name></italic>, slide no 22GP034;</p></caption><graphic xmlns:xlink="http://www.w3.org/1999/xlink" xlink:href="bdj-13-e161293-g004_b.jpg" xlink:type="simple" position="float" orientation="portrait" id="oo_1371592.jpg"><uri content-type="original_file" xlink:type="simple">https://binary.pensoft.net/fig/1371592</uri></graphic></fig><fig id="F13229917" position="float" orientation="portrait"><object-id xmlns:xlink="http://www.w3.org/1999/xlink" content-type="arpha" xlink:type="simple">D66378D8-7B2D-54E0-8D88-23E128130853</object-id><object-id xmlns:xlink="http://www.w3.org/1999/xlink" content-type="doi" xlink:type="simple">10.3897/BDJ.13.e161293.figure4c</object-id><label>Figure 4c.</label><caption><p><italic><tp:taxon-name><tp:taxon-name-part taxon-name-part-type="genus" reg="Euclasta">E.</tp:taxon-name-part><tp:taxon-name-part taxon-name-part-type="species" reg="warreni">warreni</tp:taxon-name-part></tp:taxon-name></italic>, slide no 25GP004;</p></caption><graphic xmlns:xlink="http://www.w3.org/1999/xlink" xlink:href="bdj-13-e161293-g004_c.jpg" xlink:type="simple" position="float" orientation="portrait" id="oo_1371593.jpg"><uri content-type="original_file" xlink:type="simple">https://binary.pensoft.net/fig/1371593</uri></graphic></fig><fig id="F13229918" position="float" orientation="portrait"><object-id xmlns:xlink="http://www.w3.org/1999/xlink" content-type="arpha" xlink:type="simple">59DBD1FB-A7F1-5AA6-B2AD-34DCA4F3A864</object-id><object-id xmlns:xlink="http://www.w3.org/1999/xlink" content-type="doi" xlink:type="simple">10.3897/BDJ.13.e161293.figure4d</object-id><label>Figure 4d.</label><caption><p><italic><tp:taxon-name><tp:taxon-name-part taxon-name-part-type="genus" reg="Paschiodes">P.</tp:taxon-name-part><tp:taxon-name-part taxon-name-part-type="species" reg="postmediofusalis">postmediofusalis</tp:taxon-name-part></tp:taxon-name></italic> comb. n., slide no 23GP011.</p></caption><graphic xmlns:xlink="http://www.w3.org/1999/xlink" xlink:href="bdj-13-e161293-g004_d.jpg" xlink:type="simple" position="float" orientation="portrait" id="oo_1371594.jpg"><uri content-type="original_file" xlink:type="simple">https://binary.pensoft.net/fig/1371594</uri></graphic></fig></fig-group><fig id="F13229917" position="float" orientation="portrait"><object-id xmlns:xlink="http://www.w3.org/1999/xlink" content-type="arpha" xlink:type="simple">D66378D8-7B2D-54E0-8D88-23E128130853</object-id><object-id xmlns:xlink="http://www.w3.org/1999/xlink" content-type="doi" xlink:type="simple">10.3897/BDJ.13.e161293.figure4c</object-id><label>Figure 4c.</label><caption><p><italic><tp:taxon-name><tp:taxon-name-part taxon-name-part-type="genus" reg="Euclasta">E.</tp:taxon-name-part><tp:taxon-name-part taxon-name-part-type="species" reg="warreni">warreni</tp:taxon-name-part></tp:taxon-name></italic>, slide no 25GP004;</p></caption><graphic xmlns:xlink="http://www.w3.org/1999/xlink" xlink:href="bdj-13-e161293-g004_c.jpg" xlink:type="simple" position="float" orientation="portrait" id="oo_1371593.jpg"><uri content-type="original_file" xlink:type="simple">https://binary.pensoft.net/fig/1371593</uri></graphic></fig><fig-group id="F13364697" position="float" orientation="portrait"><caption><p>Female genitalia, scale bars = 1 mm:</p></caption><fig id="F13364702" position="float" orientation="portrait"><object-id xmlns:xlink="http://www.w3.org/1999/xlink" content-type="arpha" xlink:type="simple">CCA031AC-4CA9-503C-A5B2-415421162E6B</object-id><object-id xmlns:xlink="http://www.w3.org/1999/xlink" content-type="doi" xlink:type="simple">10.3897/BDJ.13.e161293.figure6a</object-id><label>Figure 6a.</label><caption><p><italic><tp:taxon-name><tp:taxon-name-part taxon-name-part-type="genus" reg="Euclasta">E.</tp:taxon-name-part><tp:taxon-name-part taxon-name-part-type="species" reg="varii">varii</tp:taxon-name-part></tp:taxon-name></italic>, slide no 24KSMA03;</p></caption><graphic xmlns:xlink="http://www.w3.org/1999/xlink" xlink:href="bdj-13-e161293-g006_a.jpg" xlink:type="simple" position="float" orientation="portrait" id="oo_1374953.jpg"><uri content-type="original_file" xlink:type="simple">https://binary.pensoft.net/fig/1374953</uri></graphic></fig><fig id="F13364703" position="float" orientation="portrait"><object-id xmlns:xlink="http://www.w3.org/1999/xlink" content-type="arpha" xlink:type="simple">26B4F99D-D84C-5D64-84C4-76FB43D4AE05</object-id><object-id xmlns:xlink="http://www.w3.org/1999/xlink" content-type="doi" xlink:type="simple">10.3897/BDJ.13.e161293.figure6b</object-id><label>Figure 6b.</label><caption><p><italic><tp:taxon-name><tp:taxon-name-part taxon-name-part-type="genus" reg="Euclasta">E.</tp:taxon-name-part><tp:taxon-name-part taxon-name-part-type="species" reg="varii">varii</tp:taxon-name-part></tp:taxon-name></italic>, slide no 24KSMA03, close-up posterior ductus bursae;</p></caption><graphic xmlns:xlink="http://www.w3.org/1999/xlink" xlink:href="bdj-13-e161293-g006_b.jpg" xlink:type="simple" position="float" orientation="portrait" id="oo_1374954.jpg"><uri content-type="original_file" xlink:type="simple">https://binary.pensoft.net/fig/1374954</uri></graphic></fig><fig id="F13364704" position="float" orientation="portrait"><object-id xmlns:xlink="http://www.w3.org/1999/xlink" content-type="arpha" xlink:type="simple">642DCED9-B008-5B6D-B6B0-7660D571625E</object-id><object-id xmlns:xlink="http://www.w3.org/1999/xlink" content-type="doi" xlink:type="simple">10.3897/BDJ.13.e161293.figure6c</object-id><label>Figure 6c.</label><caption><p><italic><tp:taxon-name><tp:taxon-name-part taxon-name-part-type="genus" reg="Euclasta">E.</tp:taxon-name-part><tp:taxon-name-part taxon-name-part-type="species" reg="warreni">warreni</tp:taxon-name-part></tp:taxon-name></italic>, slide no. 24KSMA05;</p></caption><graphic xmlns:xlink="http://www.w3.org/1999/xlink" xlink:href="bdj-13-e161293-g006_c.jpg" xlink:type="simple" position="float" orientation="portrait" id="oo_1374955.jpg"><uri content-type="original_file" xlink:type="simple">https://binary.pensoft.net/fig/1374955</uri></graphic></fig><fig id="F13364705" position="float" orientation="portrait"><object-id xmlns:xlink="http://www.w3.org/1999/xlink" content-type="arpha" xlink:type="simple">2B00B428-B12A-55D5-B4AF-6438D2C0212B</object-id><object-id xmlns:xlink="http://www.w3.org/1999/xlink" content-type="doi" xlink:type="simple">10.3897/BDJ.13.e161293.figure6d</object-id><label>Figure 6d.</label><caption><p><italic><tp:taxon-name><tp:taxon-name-part taxon-name-part-type="genus" reg="Euclasta">E.</tp:taxon-name-part><tp:taxon-name-part taxon-name-part-type="species" reg="warreni">warreni</tp:taxon-name-part></tp:taxon-name></italic>, slide no. 24KSMA05, close-up posterior ductus bursae.</p></caption><graphic xmlns:xlink="http://www.w3.org/1999/xlink" xlink:href="bdj-13-e161293-g006_d.jpg" xlink:type="simple" position="float" orientation="portrait" id="oo_1374956.jpg"><uri content-type="original_file" xlink:type="simple">https://binary.pensoft.net/fig/1374956</uri></graphic></fig></fig-group><fig id="F13364704" position="float" orientation="portrait"><object-id xmlns:xlink="http://www.w3.org/1999/xlink" content-type="arpha" xlink:type="simple">642DCED9-B008-5B6D-B6B0-7660D571625E</object-id><object-id xmlns:xlink="http://www.w3.org/1999/xlink" content-type="doi" xlink:type="simple">10.3897/BDJ.13.e161293.figure6c</object-id><label>Figure 6c.</label><caption><p><italic><tp:taxon-name><tp:taxon-name-part taxon-name-part-type="genus" reg="Euclasta">E.</tp:taxon-name-part><tp:taxon-name-part taxon-name-part-type="species" reg="warreni">warreni</tp:taxon-name-part></tp:taxon-name></italic>, slide no. 24KSMA05;</p></caption><graphic xmlns:xlink="http://www.w3.org/1999/xlink" xlink:href="bdj-13-e161293-g006_c.jpg" xlink:type="simple" position="float" orientation="portrait" id="oo_1374955.jpg"><uri content-type="original_file" xlink:type="simple">https://binary.pensoft.net/fig/1374955</uri></graphic></fig><fig id="F13364705" position="float" orientation="portrait"><object-id xmlns:xlink="http://www.w3.org/1999/xlink" content-type="arpha" xlink:type="simple">2B00B428-B12A-55D5-B4AF-6438D2C0212B</object-id><object-id xmlns:xlink="http://www.w3.org/1999/xlink" content-type="doi" xlink:type="simple">10.3897/BDJ.13.e161293.figure6d</object-id><label>Figure 6d.</label><caption><p><italic><tp:taxon-name><tp:taxon-name-part taxon-name-part-type="genus" reg="Euclasta">E.</tp:taxon-name-part><tp:taxon-name-part taxon-name-part-type="species" reg="warreni">warreni</tp:taxon-name-part></tp:taxon-name></italic>, slide no. 24KSMA05, close-up posterior ductus bursae.</p></caption><graphic xmlns:xlink="http://www.w3.org/1999/xlink" xlink:href="bdj-13-e161293-g006_d.jpg" xlink:type="simple" position="float" orientation="portrait" id="oo_1374956.jpg"><uri content-type="original_file" xlink:type="simple">https://binary.pensoft.net/fig/1374956</uri></graphic></fig></tp:treatment-sec><ref-list><ref id="B13329210"><element-citation xmlns:xlink="http://www.w3.org/1999/xlink" publication-type="book" xlink:type="simple"><person-group person-group-type="author"><name name-style="western"><surname>Distant</surname><given-names>W.</given-names></name></person-group><year>1892</year><source>A naturalist in the Transvaal</source><publisher-name>R.H. Porter</publisher-name><publisher-loc>London</publisher-loc><pub-id pub-id-type="doi">10.5962/bhl.title.29549</pub-id></element-citation></ref><ref id="B12975746"><element-citation xmlns:xlink="http://www.w3.org/1999/xlink" publication-type="article" xlink:type="simple"><person-group person-group-type="author"><name name-style="western"><surname>Popescu-Gorj</surname><given-names>A.</given-names></name><name name-style="western"><surname>Constantinescu</surname><given-names>A.</given-names></name></person-group><year>1977</year><article-title>Revision of the genus <italic><tp:taxon-name><tp:taxon-name-part taxon-name-part-type="genus" reg="Euclasta">Euclasta</tp:taxon-name-part></tp:taxon-name></italic> Lederer (<tp:taxon-name><tp:taxon-name-part taxon-name-part-type="order">Lepidoptera</tp:taxon-name-part></tp:taxon-name>, <tp:taxon-name><tp:taxon-name-part taxon-name-part-type="subfamily">Pyraustinae</tp:taxon-name-part></tp:taxon-name>). A taxonomic and zoogeographic study</article-title><source>Travaux du Muséum d'Histoire Naturelle "Grigore Antipa"</source><volume>18</volume><fpage>157</fpage><lpage>245</lpage></element-citation></ref><ref id="B12975737"><element-citation xmlns:xlink="http://www.w3.org/1999/xlink" publication-type="article" xlink:type="simple"><person-group person-group-type="author"><name name-style="western"><surname>Popescu-Gorj</surname><given-names>A.</given-names></name><name name-style="western"><surname>Constantinescu</surname><given-names>A.</given-names></name></person-group><year>1973</year><article-title>New African species of <italic><tp:taxon-name><tp:taxon-name-part taxon-name-part-type="genus" reg="Euclasta">Euclasta</tp:taxon-name-part></tp:taxon-name></italic> (<tp:taxon-name><tp:taxon-name-part taxon-name-part-type="order">Lepidoptera</tp:taxon-name-part></tp:taxon-name>, <tp:taxon-name><tp:taxon-name-part taxon-name-part-type="subfamily">Pyraustinae</tp:taxon-name-part></tp:taxon-name>)</article-title><source>Revue roumaine de biologie / Serie de zoologie</source><volume>18</volume><issue>6</issue><fpage>393</fpage><lpage>401</lpage></element-citation></ref><ref id="B12975510"><element-citation xmlns:xlink="http://www.w3.org/1999/xlink" publication-type="website" xlink:type="simple"><person-group person-group-type="author"><name name-style="western"><surname>De Prins</surname><given-names>J.</given-names></name><name name-style="western"><surname>De Prins</surname><given-names>W.</given-names></name></person-group><article-title>Afromoths online database of Afrotropical moth species (Lepidoptera)</article-title><uri xlink:type="simple">https://www.afromoths.net/</uri><date-in-citation content-type="access-date">2025-03-14T00:01:16+00:00</date-in-citation></element-citation></ref></ref-list></tp:taxon-treatment>
