# Supplementary material for: Contribution to the study of the Afrotropical Pyraustinae Meyrick, 1890 (Lepidoptera, Crambidae): Taxonomic and distributional updates on five species with new country records
Source: Biodivers Data J. 2025 Jul 30;13:e161293. doi: 10.3897/BDJ.13.e161293 (PMC12329420; doi:10.3897/BDJ.13.e161293)
Supplement: XML Treatment for Paschiodes postmediofusalis [file BDJ.13.e161293-treatment5.xml]

<!DOCTYPE tp:taxon-treatment
  PUBLIC "-//TaxonX//DTD Taxonomic Treatment Publishing DTD v0 20100105//EN" "tax-treatment-NSO.dtd">
<tp:taxon-treatment xmlns:tp="http://www.plazi.org/taxpub"><tp:treatment-meta><mixed-citation publication-type="journal"><person-group><name><surname>Seizmair</surname><given-names>Michael</given-names></name><name><surname>Ishag</surname><given-names>Alrabea</given-names></name><name><surname>Al Dhafer</surname><given-names>Hathal Mohammed</given-names></name></person-group><article-title>Contribution to the study of the Afrotropical <tp:taxon-name><tp:taxon-name-part taxon-name-part-type="subfamily">Pyraustinae</tp:taxon-name-part></tp:taxon-name> Meyrick, 1890 (<tp:taxon-name><tp:taxon-name-part taxon-name-part-type="order">Lepidoptera</tp:taxon-name-part></tp:taxon-name>, <tp:taxon-name><tp:taxon-name-part taxon-name-part-type="family">Crambidae</tp:taxon-name-part></tp:taxon-name>): Taxonomic and distributional updates on five species with new country records</article-title><source>Biodivers Data J</source><day>30</day><month>07</month><year>2025</year><volume>13</volume><pub-id pub-id-type="doi">10.3897/BDJ.13.e161293</pub-id></mixed-citation></tp:treatment-meta><tp:nomenclature><tp:taxon-name>
            <object-id xmlns:xlink="http://www.w3.org/1999/xlink" content-type="arpha" xlink:type="simple">6D689A82-1676-5DE1-9634-543750A02422</object-id>
            <tp:taxon-name-part taxon-name-part-type="genus">Paschiodes</tp:taxon-name-part>
            <tp:taxon-name-part taxon-name-part-type="species">postmediofusalis</tp:taxon-name-part>
          </tp:taxon-name><tp:taxon-authority>(Seizmair, 2022) comb.n.</tp:taxon-authority><tp:nomenclature-citation-list><tp:nomenclature-citation><tp:taxon-name>
                <tp:taxon-name-part taxon-name-part-type="genus" reg="Paschiodes"/>
                <tp:taxon-name-part taxon-name-part-type="species" reg="postmediofusalis"/>
              </tp:taxon-name><comment><italic><tp:taxon-name><tp:taxon-name-part taxon-name-part-type="genus" reg="Pyrausta">Pyrausta</tp:taxon-name-part><tp:taxon-name-part taxon-name-part-type="species" reg="mediofusalis">mediofusalis</tp:taxon-name-part></tp:taxon-name></italic> Seizmair, 2022. <xref ref-type="bibr" rid="B12991449">Seizmair (2022)</xref>: 37-39. Type locality: Oman, Dhofar, Jebel Samhan, Viewpoint, 1400 m</comment></tp:nomenclature-citation></tp:nomenclature-citation-list></tp:nomenclature><tp:treatment-sec sec-type="materials"><title>Materials</title><list list-type="alpha-lower" list-content="occurrences"><list-item><p><bold>Type status:</bold> <named-content xmlns:xlink="http://www.w3.org/1999/xlink" content-type="dwc:typeStatus" xlink:type="simple">Other material</named-content>. <bold>Occurrence:</bold> catalogNumber: <named-content xmlns:xlink="http://www.w3.org/1999/xlink" content-type="dwc:catalogNumber" xlink:type="simple">23GP011</named-content>; recordedBy: <named-content xmlns:xlink="http://www.w3.org/1999/xlink" content-type="dwc:recordedBy" xlink:type="simple">M. Seizmair</named-content>; individualCount: <named-content xmlns:xlink="http://www.w3.org/1999/xlink" content-type="dwc:individualCount" xlink:type="simple">1</named-content>; sex: <named-content xmlns:xlink="http://www.w3.org/1999/xlink" content-type="dwc:sex" xlink:type="simple">male</named-content>; lifeStage: <named-content xmlns:xlink="http://www.w3.org/1999/xlink" content-type="dwc:lifeStage" xlink:type="simple">adult</named-content>; disposition: <named-content xmlns:xlink="http://www.w3.org/1999/xlink" content-type="dwc:disposition" xlink:type="simple">CMS</named-content>; occurrenceID: <named-content xmlns:xlink="http://www.w3.org/1999/xlink" content-type="dwc:occurrenceID" xlink:type="simple">080418D9-73AE-57B4-803A-DF8A26813167</named-content>; <bold>Location:</bold> country: <named-content xmlns:xlink="http://www.w3.org/1999/xlink" content-type="dwc:country" xlink:type="simple">Saudi Arabia</named-content>; stateProvince: <named-content xmlns:xlink="http://www.w3.org/1999/xlink" content-type="dwc:stateProvince" xlink:type="simple">Jizan</named-content>; locality: <named-content xmlns:xlink="http://www.w3.org/1999/xlink" content-type="dwc:locality" xlink:type="simple">Wadi Lajab, Khatwat Al Ain</named-content>; verbatimElevation: <named-content xmlns:xlink="http://www.w3.org/1999/xlink" content-type="dwc:verbatimElevation" xlink:type="simple">1277 m</named-content>; verbatimLatitude: <named-content xmlns:xlink="http://www.w3.org/1999/xlink" content-type="dwc:verbatimLatitude" xlink:type="simple">17°35'20.34"</named-content>; verbatimLongitude: <named-content xmlns:xlink="http://www.w3.org/1999/xlink" content-type="dwc:verbatimLongitude" xlink:type="simple">42°55'55.87"</named-content>; <bold>Event:</bold> eventTime: <named-content xmlns:xlink="http://www.w3.org/1999/xlink" content-type="dwc:eventTime" xlink:type="simple">26-IX-2022</named-content></p></list-item></list></tp:treatment-sec><tp:treatment-sec sec-type="Diagnosis"><title>Diagnosis</title><p>Wingspan of the current record 24.1 mm. Fore-wing length of the current record 12.0 mm. The species complies with the internal differential character states of <italic><tp:taxon-name><tp:taxon-name-part taxon-name-part-type="genus" reg="Paschiodes">Paschiodes</tp:taxon-name-part></tp:taxon-name></italic> Hampson, 1913, namely the bifurcate chaetae of the uncus, the simple, strongly flattened sella and the sclerotisation of the vesica marked as a band of spines ranging over the entire length of the phallus. In the genus <italic><tp:taxon-name><tp:taxon-name-part taxon-name-part-type="genus" reg="Pyrausta">Pyrausta</tp:taxon-name-part></tp:taxon-name></italic> Hübner, 1825, the chaetae in the apical uncus are simple, the sella is of a distinguished linguiform shape, the sclerotisation of the vesica is marked as small cornuti variable in shape and number. The species is thus removed from <italic><tp:taxon-name><tp:taxon-name-part taxon-name-part-type="genus" reg="Pyrausta">Pyrausta</tp:taxon-name-part></tp:taxon-name></italic> Hübner, 1825 and transferred to <italic><tp:taxon-name><tp:taxon-name-part taxon-name-part-type="genus" reg="Paschiodes">Paschiodes</tp:taxon-name-part></tp:taxon-name></italic> Meyrick, 1890. The genus <italic><tp:taxon-name><tp:taxon-name-part taxon-name-part-type="genus" reg="Paschiodes">Paschiodes</tp:taxon-name-part></tp:taxon-name></italic> Meyrick, 1890 comprises five valid species, amongst which <italic><tp:taxon-name><tp:taxon-name-part taxon-name-part-type="genus" reg="Paschiodes">P.</tp:taxon-name-part><tp:taxon-name-part taxon-name-part-type="species" reg="postmediofusalis">postmediofusalis</tp:taxon-name-part></tp:taxon-name></italic> comb. n. is unique in the greyish ground of the fore- and hind-wing upper side, the irroration by brownish scales in the fore-wing upperside, the yellowish tinge of the fore- and hind-wing costal areas, the flattened sella, the invaginated juxta, the elongate cornutus and the bulbous dilation in the posterior portion of the phallus (<xref ref-type="bibr" rid="B12991449">Seizmair 2022</xref>, Figs <xref ref-type="fig" rid="F13229901">3</xref><xref ref-type="fig" rid="F13229909">d</xref>, <xref ref-type="fig" rid="F13229910">4</xref><xref ref-type="fig" rid="F13229918">d</xref>) .</p><sec sec-type="Remark"><title>Remark</title><p>The only known record from Saudi Arabia is a strongly worn male specimen, which, however, could be clearly identified, by the male genitalia.</p></sec></tp:treatment-sec><tp:treatment-sec sec-type="Distribution"><title>Distribution</title><p>Restricted to the Arabian Peninsula: Oman (Dhofar). <bold>New to Saudi Arabia.</bold></p></tp:treatment-sec><tp:treatment-sec><!--Section generated to contain objects referenced in tp:taxon-treatment.--><fig-group id="F13229901" position="float" orientation="portrait"><caption><p>Internal characters, male genitalia capsule, phallus omitted. Scale bars = 1 mm:</p></caption><fig id="F13229906" position="float" orientation="portrait"><object-id xmlns:xlink="http://www.w3.org/1999/xlink" content-type="arpha" xlink:type="simple">461C69F4-1FA5-5CF8-A2AA-9D1062B18088</object-id><object-id xmlns:xlink="http://www.w3.org/1999/xlink" content-type="doi" xlink:type="simple">10.3897/BDJ.13.e161293.figure3a</object-id><label>Figure 3a.</label><caption><p><italic><tp:taxon-name><tp:taxon-name-part taxon-name-part-type="genus" reg="Psammotis">P.</tp:taxon-name-part><tp:taxon-name-part taxon-name-part-type="species" reg="haematidea">haematidea</tp:taxon-name-part></tp:taxon-name></italic>, slide no 24GP028, juxta omitted;</p></caption><graphic xmlns:xlink="http://www.w3.org/1999/xlink" xlink:href="bdj-13-e161293-g003_a.jpg" xlink:type="simple" position="float" orientation="portrait" id="oo_1376707.jpg"><uri content-type="original_file" xlink:type="simple">https://binary.pensoft.net/fig/1376707</uri></graphic></fig><fig id="F13229907" position="float" orientation="portrait"><object-id xmlns:xlink="http://www.w3.org/1999/xlink" content-type="arpha" xlink:type="simple">2C1F6711-9D04-5CCF-A0EF-A786EA6DA60B</object-id><object-id xmlns:xlink="http://www.w3.org/1999/xlink" content-type="doi" xlink:type="simple">10.3897/BDJ.13.e161293.figure3b</object-id><label>Figure 3b.</label><caption><p><italic><tp:taxon-name><tp:taxon-name-part taxon-name-part-type="genus" reg="Ecpyrrhorrhoe">E.</tp:taxon-name-part><tp:taxon-name-part taxon-name-part-type="species" reg="diatoma">diatoma</tp:taxon-name-part></tp:taxon-name></italic>, slide no 24GP034;</p></caption><graphic xmlns:xlink="http://www.w3.org/1999/xlink" xlink:href="bdj-13-e161293-g003_b.jpg" xlink:type="simple" position="float" orientation="portrait" id="oo_1376708.jpg"><uri content-type="original_file" xlink:type="simple">https://binary.pensoft.net/fig/1376708</uri></graphic></fig><fig id="F13229908" position="float" orientation="portrait"><object-id xmlns:xlink="http://www.w3.org/1999/xlink" content-type="arpha" xlink:type="simple">BC564AAF-FB1F-56DA-9233-F715E7A6430F</object-id><object-id xmlns:xlink="http://www.w3.org/1999/xlink" content-type="doi" xlink:type="simple">10.3897/BDJ.13.e161293.figure3c</object-id><label>Figure 3c.</label><caption><p><italic><tp:taxon-name><tp:taxon-name-part taxon-name-part-type="genus" reg="Euclasta">E.</tp:taxon-name-part><tp:taxon-name-part taxon-name-part-type="species" reg="warreni">warreni</tp:taxon-name-part></tp:taxon-name></italic>, slide no 25GP004;</p></caption><graphic xmlns:xlink="http://www.w3.org/1999/xlink" xlink:href="bdj-13-e161293-g003_c.jpg" xlink:type="simple" position="float" orientation="portrait" id="oo_1374947.jpg"><uri content-type="original_file" xlink:type="simple">https://binary.pensoft.net/fig/1374947</uri></graphic></fig><fig id="F13229909" position="float" orientation="portrait"><object-id xmlns:xlink="http://www.w3.org/1999/xlink" content-type="arpha" xlink:type="simple">F1FED02D-F377-5152-95E0-7BFBED75940C</object-id><object-id xmlns:xlink="http://www.w3.org/1999/xlink" content-type="doi" xlink:type="simple">10.3897/BDJ.13.e161293.figure3d</object-id><label>Figure 3d.</label><caption><p><italic><tp:taxon-name><tp:taxon-name-part taxon-name-part-type="genus" reg="Paschiodes">P.</tp:taxon-name-part><tp:taxon-name-part taxon-name-part-type="species" reg="postmediofusalis">postmediofusalis</tp:taxon-name-part></tp:taxon-name></italic> comb. n., slide no 23GP011.</p></caption><graphic xmlns:xlink="http://www.w3.org/1999/xlink" xlink:href="bdj-13-e161293-g003_d.jpg" xlink:type="simple" position="float" orientation="portrait" id="oo_1371590.jpg"><uri content-type="original_file" xlink:type="simple">https://binary.pensoft.net/fig/1371590</uri></graphic></fig></fig-group><fig id="F13229909" position="float" orientation="portrait"><object-id xmlns:xlink="http://www.w3.org/1999/xlink" content-type="arpha" xlink:type="simple">F1FED02D-F377-5152-95E0-7BFBED75940C</object-id><object-id xmlns:xlink="http://www.w3.org/1999/xlink" content-type="doi" xlink:type="simple">10.3897/BDJ.13.e161293.figure3d</object-id><label>Figure 3d.</label><caption><p><italic><tp:taxon-name><tp:taxon-name-part taxon-name-part-type="genus" reg="Paschiodes">P.</tp:taxon-name-part><tp:taxon-name-part taxon-name-part-type="species" reg="postmediofusalis">postmediofusalis</tp:taxon-name-part></tp:taxon-name></italic> comb. n., slide no 23GP011.</p></caption><graphic xmlns:xlink="http://www.w3.org/1999/xlink" xlink:href="bdj-13-e161293-g003_d.jpg" xlink:type="simple" position="float" orientation="portrait" id="oo_1371590.jpg"><uri content-type="original_file" xlink:type="simple">https://binary.pensoft.net/fig/1371590</uri></graphic></fig><fig-group id="F13229910" position="float" orientation="portrait"><caption><p>Internal characters, male genitalia, phallus. Scale bars = 0.5 mm:</p></caption><fig id="F13229915" position="float" orientation="portrait"><object-id xmlns:xlink="http://www.w3.org/1999/xlink" content-type="arpha" xlink:type="simple">6FE9A3EF-CBDA-5B41-9BB2-EBB25CFFDE6E</object-id><object-id xmlns:xlink="http://www.w3.org/1999/xlink" content-type="doi" xlink:type="simple">10.3897/BDJ.13.e161293.figure4a</object-id><label>Figure 4a.</label><caption><p><italic><tp:taxon-name><tp:taxon-name-part taxon-name-part-type="genus" reg="Psammotis">P.</tp:taxon-name-part><tp:taxon-name-part taxon-name-part-type="species" reg="haematidea">haematidea</tp:taxon-name-part></tp:taxon-name></italic>, slide no 24GP028, with juxta;</p></caption><graphic xmlns:xlink="http://www.w3.org/1999/xlink" xlink:href="bdj-13-e161293-g004_a.jpg" xlink:type="simple" position="float" orientation="portrait" id="oo_1371591.jpg"><uri content-type="original_file" xlink:type="simple">https://binary.pensoft.net/fig/1371591</uri></graphic></fig><fig id="F13229916" position="float" orientation="portrait"><object-id xmlns:xlink="http://www.w3.org/1999/xlink" content-type="arpha" xlink:type="simple">470E9268-5074-5269-85C6-D56A76E57556</object-id><object-id xmlns:xlink="http://www.w3.org/1999/xlink" content-type="doi" xlink:type="simple">10.3897/BDJ.13.e161293.figure4b</object-id><label>Figure 4b.</label><caption><p><italic><tp:taxon-name><tp:taxon-name-part taxon-name-part-type="genus" reg="Ecpyrrhorrhoe">E.</tp:taxon-name-part><tp:taxon-name-part taxon-name-part-type="species" reg="diatoma">diatoma</tp:taxon-name-part></tp:taxon-name></italic>, slide no 22GP034;</p></caption><graphic xmlns:xlink="http://www.w3.org/1999/xlink" xlink:href="bdj-13-e161293-g004_b.jpg" xlink:type="simple" position="float" orientation="portrait" id="oo_1371592.jpg"><uri content-type="original_file" xlink:type="simple">https://binary.pensoft.net/fig/1371592</uri></graphic></fig><fig id="F13229917" position="float" orientation="portrait"><object-id xmlns:xlink="http://www.w3.org/1999/xlink" content-type="arpha" xlink:type="simple">D66378D8-7B2D-54E0-8D88-23E128130853</object-id><object-id xmlns:xlink="http://www.w3.org/1999/xlink" content-type="doi" xlink:type="simple">10.3897/BDJ.13.e161293.figure4c</object-id><label>Figure 4c.</label><caption><p><italic><tp:taxon-name><tp:taxon-name-part taxon-name-part-type="genus" reg="Euclasta">E.</tp:taxon-name-part><tp:taxon-name-part taxon-name-part-type="species" reg="warreni">warreni</tp:taxon-name-part></tp:taxon-name></italic>, slide no 25GP004;</p></caption><graphic xmlns:xlink="http://www.w3.org/1999/xlink" xlink:href="bdj-13-e161293-g004_c.jpg" xlink:type="simple" position="float" orientation="portrait" id="oo_1371593.jpg"><uri content-type="original_file" xlink:type="simple">https://binary.pensoft.net/fig/1371593</uri></graphic></fig><fig id="F13229918" position="float" orientation="portrait"><object-id xmlns:xlink="http://www.w3.org/1999/xlink" content-type="arpha" xlink:type="simple">59DBD1FB-A7F1-5AA6-B2AD-34DCA4F3A864</object-id><object-id xmlns:xlink="http://www.w3.org/1999/xlink" content-type="doi" xlink:type="simple">10.3897/BDJ.13.e161293.figure4d</object-id><label>Figure 4d.</label><caption><p><italic><tp:taxon-name><tp:taxon-name-part taxon-name-part-type="genus" reg="Paschiodes">P.</tp:taxon-name-part><tp:taxon-name-part taxon-name-part-type="species" reg="postmediofusalis">postmediofusalis</tp:taxon-name-part></tp:taxon-name></italic> comb. n., slide no 23GP011.</p></caption><graphic xmlns:xlink="http://www.w3.org/1999/xlink" xlink:href="bdj-13-e161293-g004_d.jpg" xlink:type="simple" position="float" orientation="portrait" id="oo_1371594.jpg"><uri content-type="original_file" xlink:type="simple">https://binary.pensoft.net/fig/1371594</uri></graphic></fig></fig-group><fig id="F13229918" position="float" orientation="portrait"><object-id xmlns:xlink="http://www.w3.org/1999/xlink" content-type="arpha" xlink:type="simple">59DBD1FB-A7F1-5AA6-B2AD-34DCA4F3A864</object-id><object-id xmlns:xlink="http://www.w3.org/1999/xlink" content-type="doi" xlink:type="simple">10.3897/BDJ.13.e161293.figure4d</object-id><label>Figure 4d.</label><caption><p><italic><tp:taxon-name><tp:taxon-name-part taxon-name-part-type="genus" reg="Paschiodes">P.</tp:taxon-name-part><tp:taxon-name-part taxon-name-part-type="species" reg="postmediofusalis">postmediofusalis</tp:taxon-name-part></tp:taxon-name></italic> comb. n., slide no 23GP011.</p></caption><graphic xmlns:xlink="http://www.w3.org/1999/xlink" xlink:href="bdj-13-e161293-g004_d.jpg" xlink:type="simple" position="float" orientation="portrait" id="oo_1371594.jpg"><uri content-type="original_file" xlink:type="simple">https://binary.pensoft.net/fig/1371594</uri></graphic></fig></tp:treatment-sec><ref-list><ref id="B12991449"><element-citation xmlns:xlink="http://www.w3.org/1999/xlink" publication-type="article" xlink:type="simple"><person-group person-group-type="author"><name name-style="western"><surname>Seizmair</surname><given-names>M.</given-names></name></person-group><year>2022</year><article-title>The presence of the genus <italic><tp:taxon-name><tp:taxon-name-part taxon-name-part-type="genus" reg="Pyrausta">Pyrausta</tp:taxon-name-part></tp:taxon-name></italic> Schrank, 1802 (<tp:taxon-name><tp:taxon-name-part taxon-name-part-type="order">Lepidoptera</tp:taxon-name-part></tp:taxon-name>, <tp:taxon-name><tp:taxon-name-part taxon-name-part-type="family">Crambidae</tp:taxon-name-part></tp:taxon-name>, <tp:taxon-name><tp:taxon-name-part taxon-name-part-type="subfamily">Pyraustinae</tp:taxon-name-part></tp:taxon-name>) on the Arabian Peninsula - faunistic and taxonomic notes with description of a new species</article-title><source>Zoological and Entomological Letters</source><volume>2</volume><fpage>36</fpage><lpage>41</lpage><pub-id pub-id-type="doi">10.22271/letters.2022.v2.i1a.30</pub-id></element-citation></ref></ref-list></tp:taxon-treatment>
